# Supplementary material for: Effect of mesoporous bioactive glass on odontogenic differentiation of human dental pulp stem cells
Source: PeerJ. 2021 Nov 23;9:e12421. doi: 10.7717/peerj.12421 (PMC8621711; doi:10.7717/peerj.12421)
Supplement: Supplemental Information 1 [file peerj-09-12421-s001.zip]

Archive with 57 entries (44 files):
- Raw data/
- Raw data/.DS_Store
- __MACOSX/
- __MACOSX/Raw data/
- __MACOSX/Raw data/._.DS_Store
- Raw data/Table2.doc
- __MACOSX/Raw data/._Table2.doc
- Raw data/Figure 1/
- Raw data/Figure 1/Figure1 E-CTR.CSV
- __MACOSX/Raw data/Figure 1/
- __MACOSX/Raw data/Figure 1/._Figure1 E-CTR.CSV
- Raw data/Figure 1/.DS_Store
- __MACOSX/Raw data/Figure 1/._.DS_Store
- Raw data/Figure 1/Figure D.tif
- __MACOSX/Raw data/Figure 1/._Figure D.tif
- Raw data/Figure 1/Figure1 F-60S.txt
- __MACOSX/Raw data/Figure 1/._Figure1 F-60S.txt
- Raw data/Figure 1/Figure1 E-60S.CSV
- __MACOSX/Raw data/Figure 1/._Figure1 E-60S.CSV
- Raw data/Figure 1/Figure1 B.png
- __MACOSX/Raw data/Figure 1/._Figure1 B.png
- Raw data/Figure 1/Figure1 A.tif
- __MACOSX/Raw data/Figure 1/._Figure1 A.tif
- Raw data/Figure 1/Figure1 F-CTR.txt
- __MACOSX/Raw data/Figure 1/._Figure1 F-CTR.txt
- Raw data/Figure 1/Figure1 C.xlsx
- __MACOSX/Raw data/Figure 1/._Figure1 C.xlsx
- Raw data/Figure 3/
- Raw data/Figure 3/Figure3-CTR/
- Raw data/Figure 3/Figure3-CTR/.DS_Store
- __MACOSX/Raw data/Figure 3/
- __MACOSX/Raw data/Figure 3/Figure3-CTR/
- __MACOSX/Raw data/Figure 3/Figure3-CTR/._.DS_Store
- Raw data/Figure 3/Figure3-CTR/100X.tif
- __MACOSX/Raw data/Figure 3/Figure3-CTR/._100X.tif
- Raw data/Figure 3/Figure3-CTR/.picasa.ini
- __MACOSX/Raw data/Figure 3/Figure3-CTR/._.picasa.ini
- Raw data/Figure 3/Figure3-CTR/400X.tif
- __MACOSX/Raw data/Figure 3/Figure3-CTR/._400X.tif
- __MACOSX/Raw data/Figure 3/._Figure3-CTR
- Raw data/Figure 3/Figure3-MBG/
- Raw data/Figure 3/Figure3-MBG/.DS_Store
- __MACOSX/Raw data/Figure 3/Figure3-MBG/
- __MACOSX/Raw data/Figure 3/Figure3-MBG/._.DS_Store
- Raw data/Figure 3/Figure3-MBG/100x.tif
- __MACOSX/Raw data/Figure 3/Figure3-MBG/._100x.tif
- Raw data/Figure 3/Figure3-MBG/.picasa.ini
- __MACOSX/Raw data/Figure 3/Figure3-MBG/._.picasa.ini
- Raw data/Figure 3/Figure3-MBG/400x.tif
- __MACOSX/Raw data/Figure 3/Figure3-MBG/._400x.tif
- __MACOSX/Raw data/Figure 3/._Figure3-MBG
- Raw data/Figure 2/
- Raw data/Figure 2/Figure2 B.xlsx
- __MACOSX/Raw data/Figure 2/
- __MACOSX/Raw data/Figure 2/._Figure2 B.xlsx
- Raw data/Figure 2/Figure2 A.xlsx
- __MACOSX/Raw data/Figure 2/._Figure2 A.xlsx
