# Supplementary material for: Effect of mesoporous bioactive glass on odontogenic differentiation of human dental pulp stem cells
Source: PeerJ. 2021 Nov 23;9:e12421. doi: 10.7717/peerj.12421 (PMC8621711; doi:10.7717/peerj.12421)
Supplement: Supplemental Information 1 [file peerj-09-12421-s001.zip › Raw data/Figure 1/Figure1 E-CTR.CSV]

3.991926e+002	6.813152e+001
4.011211e+002	6.688358e+001
4.030495e+002	6.583336e+001
4.049780e+002	6.491391e+001
4.069065e+002	6.404960e+001
4.088349e+002	6.317390e+001
4.107634e+002	6.199937e+001
4.126919e+002	6.087904e+001
4.146203e+002	6.009212e+001
4.165488e+002	5.981834e+001
4.184773e+002	5.954572e+001
4.204057e+002	5.679467e+001
4.223342e+002	5.540525e+001
4.242627e+002	5.429877e+001
4.261911e+002	5.269311e+001
4.281196e+002	5.112504e+001
4.300481e+002	4.994931e+001
4.319765e+002	4.874543e+001
4.339050e+002	4.728060e+001
4.358335e+002	4.565054e+001
4.377619e+002	4.413092e+001
4.396904e+002	4.289042e+001
4.416189e+002	4.162720e+001
4.435473e+002	3.994666e+001
4.454758e+002	3.849558e+001
4.474043e+002	3.696956e+001
4.493327e+002	3.559760e+001
4.512612e+002	3.439588e+001
4.531897e+002	3.317884e+001
4.551181e+002	3.219533e+001
4.570466e+002	3.140626e+001
4.589751e+002	3.027680e+001
4.609035e+002	2.961649e+001
4.628320e+002	2.904851e+001
4.647605e+002	2.875893e+001
4.666889e+002	2.849343e+001
4.686174e+002	2.839889e+001
4.705459e+002	2.853631e+001
4.724743e+002	2.917640e+001
4.744028e+002	2.965750e+001
4.763313e+002	3.023193e+001
4.782597e+002	3.102893e+001
4.801882e+002	3.200517e+001
4.821167e+002	3.308793e+001
4.840451e+002	3.458170e+001
4.859736e+002	3.613876e+001
4.879021e+002	3.760440e+001
4.898305e+002	3.901671e+001
4.917590e+002	4.074125e+001
4.936875e+002	4.250987e+001
4.956159e+002	4.430708e+001
4.975444e+002	4.618519e+001
4.994729e+002	4.806796e+001
5.014013e+002	5.000456e+001
5.033298e+002	5.194479e+001
5.052583e+002	5.347325e+001
5.071867e+002	5.508545e+001
5.091152e+002	5.645968e+001
5.110437e+002	5.760971e+001
5.129721e+002	5.872563e+001
5.149006e+002	5.965721e+001
5.168290e+002	6.052665e+001
5.187575e+002	6.118873e+001
5.206860e+002	6.178073e+001
5.226144e+002	6.228125e+001
5.245429e+002	6.266112e+001
5.264714e+002	6.304728e+001
5.283998e+002	6.338890e+001
5.303283e+002	6.360274e+001
5.322568e+002	6.380269e+001
5.341852e+002	6.398206e+001
5.361137e+002	6.409531e+001
5.380422e+002	6.421825e+001
5.399706e+002	6.431683e+001
5.418991e+002	6.439090e+001
5.438276e+002	6.452739e+001
5.457560e+002	6.458385e+001
5.476845e+002	6.460101e+001
5.496130e+002	6.463516e+001
5.515414e+002	6.473099e+001
5.534699e+002	6.484038e+001
5.553984e+002	6.499358e+001
5.573268e+002	6.514747e+001
5.592553e+002	6.525623e+001
5.611838e+002	6.535532e+001
5.631122e+002	6.558746e+001
5.650407e+002	6.582883e+001
5.669692e+002	6.598914e+001
5.688976e+002	6.617120e+001
5.708261e+002	6.643546e+001
5.727546e+002	6.671329e+001
5.746830e+002	6.701253e+001
5.766115e+002	6.728906e+001
5.785400e+002	6.755034e+001
5.804684e+002	6.784675e+001
5.823969e+002	6.820047e+001
5.843254e+002	6.857257e+001
5.862538e+002	6.890461e+001
5.881823e+002	6.922188e+001
5.901108e+002	6.952531e+001
5.920392e+002	6.982890e+001
5.939677e+002	7.015726e+001
5.958962e+002	7.046514e+001
5.978246e+002	7.080173e+001
5.997531e+002	7.111381e+001
6.016816e+002	7.141698e+001
6.036100e+002	7.173161e+001
6.055385e+002	7.208375e+001
6.074670e+002	7.243213e+001
6.093954e+002	7.274233e+001
6.113239e+002	7.303969e+001
6.132524e+002	7.335545e+001
6.151808e+002	7.368122e+001
6.171093e+002	7.401070e+001
6.190378e+002	7.429564e+001
6.209662e+002	7.459983e+001
6.228947e+002	7.494065e+001
6.248232e+002	7.533407e+001
6.267516e+002	7.567821e+001
6.286801e+002	7.596523e+001
6.306086e+002	7.624957e+001
6.325370e+002	7.653551e+001
6.344655e+002	7.681902e+001
6.363940e+002	7.708018e+001
6.383224e+002	7.733942e+001
6.402509e+002	7.767669e+001
6.421794e+002	7.795607e+001
6.441078e+002	7.820348e+001
6.460363e+002	7.854058e+001
6.479648e+002	7.889476e+001
6.498932e+002	7.909889e+001
6.518217e+002	7.932383e+001
6.537502e+002	7.955179e+001
6.556786e+002	7.976408e+001
6.576071e+002	7.999841e+001
6.595356e+002	8.026151e+001
6.614641e+002	8.049314e+001
6.633925e+002	8.070513e+001
6.653210e+002	8.100092e+001
6.672495e+002	8.157517e+001
6.691779e+002	8.185381e+001
6.711064e+002	8.181021e+001
6.730349e+002	8.198864e+001
6.749633e+002	8.219061e+001
6.768918e+002	8.236145e+001
6.788203e+002	8.258306e+001
6.807487e+002	8.280690e+001
6.826772e+002	8.299987e+001
6.846057e+002	8.316592e+001
6.865341e+002	8.333457e+001
6.884626e+002	8.348386e+001
6.903911e+002	8.362931e+001
6.923195e+002	8.376022e+001
6.942480e+002	8.386359e+001
6.961765e+002	8.395351e+001
6.981049e+002	8.409076e+001
7.000334e+002	8.421568e+001
7.019619e+002	8.431227e+001
7.038903e+002	8.438080e+001
7.058188e+002	8.446461e+001
7.077473e+002	8.453187e+001
7.096757e+002	8.453354e+001
7.116042e+002	8.449311e+001
7.135327e+002	8.463410e+001
7.154611e+002	8.494929e+001
7.173896e+002	8.524567e+001
7.193181e+002	8.550872e+001
7.212465e+002	8.570383e+001
7.231750e+002	8.584646e+001
7.251035e+002	8.603206e+001
7.270319e+002	8.620293e+001
7.289604e+002	8.635469e+001
7.308889e+002	8.647852e+001
7.328173e+002	8.664431e+001
7.347458e+002	8.680317e+001
7.366743e+002	8.692500e+001
7.386027e+002	8.703054e+001
7.405312e+002	8.717588e+001
7.424597e+002	8.732867e+001
7.443881e+002	8.746146e+001
7.463166e+002	8.756091e+001
7.482451e+002	8.768076e+001
7.501735e+002	8.779402e+001
7.521020e+002	8.785916e+001
7.540305e+002	8.790065e+001
7.559589e+002	8.794975e+001
7.578874e+002	8.796816e+001
7.598159e+002	8.796007e+001
7.617443e+002	8.787266e+001
7.636728e+002	8.766962e+001
7.656013e+002	8.734748e+001
7.675297e+002	8.690574e+001
7.694582e+002	8.626659e+001
7.713867e+002	8.548635e+001
7.733151e+002	8.457719e+001
7.752436e+002	8.359654e+001
7.771721e+002	8.263842e+001
7.791005e+002	8.171981e+001
7.810290e+002	8.081811e+001
7.829575e+002	8.003355e+001
7.848859e+002	7.936877e+001
7.868144e+002	7.882932e+001
7.887429e+002	7.836479e+001
7.906713e+002	7.800578e+001
7.925998e+002	7.774278e+001
7.945283e+002	7.763787e+001
7.964567e+002	7.762823e+001
7.983852e+002	7.770828e+001
8.003137e+002	7.783038e+001
8.022421e+002	7.807188e+001
8.041706e+002	7.842297e+001
8.060991e+002	7.888926e+001
8.080275e+002	7.942587e+001
8.099560e+002	8.005051e+001
8.118845e+002	8.075882e+001
8.138129e+002	8.155082e+001
8.157414e+002	8.238061e+001
8.176699e+002	8.328793e+001
8.195983e+002	8.426144e+001
8.215268e+002	8.529818e+001
8.234553e+002	8.638484e+001
8.253837e+002	8.749266e+001
8.273122e+002	8.861570e+001
8.292407e+002	8.978024e+001
8.311691e+002	9.092750e+001
8.330976e+002	9.205817e+001
8.350261e+002	9.318278e+001
8.369545e+002	9.427850e+001
8.388830e+002	9.528187e+001
8.408115e+002	9.621725e+001
8.427399e+002	9.704610e+001
8.446684e+002	9.775613e+001
8.465969e+002	9.832539e+001
8.485253e+002	9.880837e+001
8.504538e+002	9.923224e+001
8.523823e+002	9.947767e+001
8.543107e+002	9.951411e+001
8.562392e+002	9.942429e+001
8.581677e+002	9.922018e+001
8.600961e+002	9.892980e+001
8.620246e+002	9.861081e+001
8.639531e+002	9.819843e+001
8.658815e+002	9.768217e+001
8.678100e+002	9.705794e+001
8.697385e+002	9.636733e+001
8.716669e+002	9.585119e+001
8.735954e+002	9.565347e+001
8.755239e+002	9.575581e+001
8.774523e+002	9.609412e+001
8.793808e+002	9.651404e+001
8.813093e+002	9.679060e+001
8.832377e+002	9.686106e+001
8.851662e+002	9.676090e+001
8.870947e+002	9.650019e+001
8.890231e+002	9.613589e+001
8.909516e+002	9.567364e+001
8.928801e+002	9.515517e+001
8.948085e+002	9.465192e+001
8.967370e+002	9.414301e+001
8.986655e+002	9.361643e+001
9.005939e+002	9.309428e+001
9.025224e+002	9.257194e+001
9.044509e+002	9.204824e+001
9.063793e+002	9.149991e+001
9.083078e+002	9.093795e+001
9.102363e+002	9.039931e+001
9.121647e+002	8.983494e+001
9.140932e+002	8.920956e+001
9.160217e+002	8.853732e+001
9.179501e+002	8.784067e+001
9.198786e+002	8.710351e+001
9.218071e+002	8.634137e+001
9.237355e+002	8.556687e+001
9.256640e+002	8.476418e+001
9.275925e+002	8.392587e+001
9.295209e+002	8.309213e+001
9.314494e+002	8.226897e+001
9.333779e+002	8.146358e+001
9.353063e+002	8.065083e+001
9.372348e+002	7.985629e+001
9.391633e+002	7.908961e+001
9.410917e+002	7.836775e+001
9.430202e+002	7.767970e+001
9.449487e+002	7.704781e+001
9.468771e+002	7.644819e+001
9.488056e+002	7.591887e+001
9.507341e+002	7.541949e+001
9.526625e+002	7.500492e+001
9.545910e+002	7.467242e+001
9.565195e+002	7.445971e+001
9.584479e+002	7.434751e+001
9.603764e+002	7.430897e+001
9.623049e+002	7.434559e+001
9.642333e+002	7.453482e+001
9.661618e+002	7.486774e+001
9.680903e+002	7.536011e+001
9.700187e+002	7.597181e+001
9.719472e+002	7.670288e+001
9.738757e+002	7.748718e+001
9.758041e+002	7.833318e+001
9.777326e+002	7.917793e+001
9.796611e+002	7.993781e+001
9.815895e+002	8.053391e+001
9.835180e+002	8.098537e+001
9.854465e+002	8.117271e+001
9.873749e+002	8.105707e+001
9.893034e+002	8.064105e+001
9.912319e+002	7.993204e+001
9.931603e+002	7.892156e+001
9.950888e+002	7.766315e+001
9.970173e+002	7.614915e+001
9.989457e+002	7.441713e+001
1.000874e+003	7.248652e+001
1.002803e+003	7.042052e+001
1.004731e+003	6.821037e+001
1.006660e+003	6.588058e+001
1.008588e+003	6.343123e+001
1.010517e+003	6.093239e+001
1.012445e+003	5.835208e+001
1.014373e+003	5.574614e+001
1.016302e+003	5.310625e+001
1.018230e+003	5.047111e+001
1.020159e+003	4.782238e+001
1.022087e+003	4.526015e+001
1.024016e+003	4.271962e+001
1.025944e+003	4.026031e+001
1.027873e+003	3.785662e+001
1.029801e+003	3.558401e+001
1.031730e+003	3.336016e+001
1.033658e+003	3.125687e+001
1.035587e+003	2.921809e+001
1.037515e+003	2.733624e+001
1.039443e+003	2.553699e+001
1.041372e+003	2.386267e+001
1.043300e+003	2.224960e+001
1.045229e+003	2.080128e+001
1.047157e+003	1.941404e+001
1.049086e+003	1.815343e+001
1.051014e+003	1.691832e+001
1.052943e+003	1.584409e+001
1.054871e+003	1.483313e+001
1.056800e+003	1.392311e+001
1.058728e+003	1.301111e+001
1.060657e+003	1.224078e+001
1.062585e+003	1.148859e+001
1.064514e+003	1.084200e+001
1.066442e+003	1.021136e+001
1.068370e+003	9.680399e+000
1.070299e+003	9.163281e+000
1.072227e+003	8.751481e+000
1.074156e+003	8.341030e+000
1.076084e+003	8.000514e+000
1.078013e+003	7.655585e+000
1.079941e+003	7.428163e+000
1.081870e+003	7.203572e+000
1.083798e+003	7.083610e+000
1.085727e+003	6.956853e+000
1.087655e+003	6.926648e+000
1.089584e+003	6.893894e+000
1.091512e+003	7.001374e+000
1.093441e+003	7.136182e+000
1.095369e+003	7.370169e+000
1.097297e+003	7.628770e+000
1.099226e+003	8.026555e+000
1.101154e+003	8.471086e+000
1.103083e+003	9.051280e+000
1.105011e+003	9.632344e+000
1.106940e+003	1.030174e+001
1.108868e+003	1.096844e+001
1.110797e+003	1.170367e+001
1.112725e+003	1.236567e+001
1.114654e+003	1.306958e+001
1.116582e+003	1.371151e+001
1.118511e+003	1.435925e+001
1.120439e+003	1.490380e+001
1.122368e+003	1.544667e+001
1.124296e+003	1.592206e+001
1.126224e+003	1.643045e+001
1.128153e+003	1.684072e+001
1.130081e+003	1.728272e+001
1.132010e+003	1.768066e+001
1.133938e+003	1.811719e+001
1.135867e+003	1.847198e+001
1.137795e+003	1.882750e+001
1.139724e+003	1.913208e+001
1.141652e+003	1.946410e+001
1.143581e+003	1.972759e+001
1.145509e+003	2.003930e+001
1.147438e+003	2.030730e+001
1.149366e+003	2.061103e+001
1.151295e+003	2.087883e+001
1.153223e+003	2.118688e+001
1.155151e+003	2.140878e+001
1.157080e+003	2.164871e+001
1.159008e+003	2.185588e+001
1.160937e+003	2.212658e+001
1.162865e+003	2.234306e+001
1.164794e+003	2.260250e+001
1.166722e+003	2.284340e+001
1.168651e+003	2.311924e+001
1.170579e+003	2.335038e+001
1.172508e+003	2.363894e+001
1.174436e+003	2.387598e+001
1.176365e+003	2.413938e+001
1.178293e+003	2.437554e+001
1.180222e+003	2.467485e+001
1.182150e+003	2.494049e+001
1.184078e+003	2.525506e+001
1.186007e+003	2.553701e+001
1.187935e+003	2.584328e+001
1.189864e+003	2.610725e+001
1.191792e+003	2.641274e+001
1.193721e+003	2.668502e+001
1.195649e+003	2.700423e+001
1.197578e+003	2.729432e+001
1.199506e+003	2.762697e+001
1.201435e+003	2.791864e+001
1.203363e+003	2.826073e+001
1.205292e+003	2.856924e+001
1.207220e+003	2.892409e+001
1.209149e+003	2.924413e+001
1.211077e+003	2.961337e+001
1.213005e+003	2.996148e+001
1.214934e+003	3.034912e+001
1.216862e+003	3.069982e+001
1.218791e+003	3.110716e+001
1.220719e+003	3.149850e+001
1.222648e+003	3.194422e+001
1.224576e+003	3.237586e+001
1.226505e+003	3.288665e+001
1.228433e+003	3.340182e+001
1.230362e+003	3.401483e+001
1.232290e+003	3.467033e+001
1.234219e+003	3.545839e+001
1.236147e+003	3.633668e+001
1.238076e+003	3.742602e+001
1.240004e+003	3.866058e+001
1.241932e+003	4.016879e+001
1.243861e+003	4.191653e+001
1.245789e+003	4.397273e+001
1.247718e+003	4.625777e+001
1.249646e+003	4.881314e+001
1.251575e+003	5.146286e+001
1.253503e+003	5.418806e+001
1.255432e+003	5.686547e+001
1.257360e+003	5.945599e+001
1.259289e+003	6.184352e+001
1.261217e+003	6.407304e+001
1.263146e+003	6.604427e+001
1.265074e+003	6.783638e+001
1.267003e+003	6.944528e+001
1.268931e+003	7.092494e+001
1.270859e+003	7.227815e+001
1.272788e+003	7.354641e+001
1.274716e+003	7.471586e+001
1.276645e+003	7.584492e+001
1.278573e+003	7.686565e+001
1.280502e+003	7.781277e+001
1.282430e+003	7.868184e+001
1.284359e+003	7.950598e+001
1.286287e+003	8.026451e+001
1.288216e+003	8.097243e+001
1.290144e+003	8.162612e+001
1.292073e+003	8.227571e+001
1.294001e+003	8.286005e+001
1.295930e+003	8.339681e+001
1.297858e+003	8.389119e+001
1.299786e+003	8.438145e+001
1.301715e+003	8.480241e+001
1.303643e+003	8.522842e+001
1.305572e+003	8.563438e+001
1.307500e+003	8.601079e+001
1.309429e+003	8.635390e+001
1.311357e+003	8.673072e+001
1.313286e+003	8.703245e+001
1.315214e+003	8.733428e+001
1.317143e+003	8.761312e+001
1.319071e+003	8.784092e+001
1.321000e+003	8.808016e+001
1.322928e+003	8.838207e+001
1.324857e+003	8.866106e+001
1.326785e+003	8.892716e+001
1.328714e+003	8.913653e+001
1.330642e+003	8.936653e+001
1.332570e+003	8.960054e+001
1.334499e+003	8.988517e+001
1.336427e+003	9.017561e+001
1.338356e+003	9.034013e+001
1.340284e+003	9.020747e+001
1.342213e+003	9.029775e+001
1.344141e+003	9.047462e+001
1.346070e+003	9.061146e+001
1.347998e+003	9.073409e+001
1.349927e+003	9.078756e+001
1.351855e+003	9.084857e+001
1.353784e+003	9.093058e+001
1.355712e+003	9.095348e+001
1.357641e+003	9.104747e+001
1.359569e+003	9.119141e+001
1.361497e+003	9.122155e+001
1.363426e+003	9.089337e+001
1.365354e+003	9.094511e+001
1.367283e+003	9.103699e+001
1.369211e+003	9.089253e+001
1.371140e+003	9.091497e+001
1.373068e+003	9.093379e+001
1.374997e+003	9.049616e+001
1.376925e+003	9.045650e+001
1.378854e+003	9.038077e+001
1.380782e+003	9.014627e+001
1.382711e+003	8.977834e+001
1.384639e+003	8.968958e+001
1.386568e+003	8.975532e+001
1.388496e+003	8.965740e+001
1.390424e+003	8.974480e+001
1.392353e+003	8.984892e+001
1.394281e+003	8.965202e+001
1.396210e+003	8.927052e+001
1.398138e+003	8.915996e+001
1.400067e+003	8.873273e+001
1.401995e+003	8.880809e+001
1.403924e+003	8.876150e+001
1.405852e+003	8.836832e+001
1.407781e+003	8.830583e+001
1.409709e+003	8.826631e+001
1.411638e+003	8.807849e+001
1.413566e+003	8.801711e+001
1.415495e+003	8.813989e+001
1.417423e+003	8.821716e+001
1.419351e+003	8.755915e+001
1.421280e+003	8.757387e+001
1.423208e+003	8.777278e+001
1.425137e+003	8.743890e+001
1.427065e+003	8.758081e+001
1.428994e+003	8.755569e+001
1.430922e+003	8.733557e+001
1.432851e+003	8.738360e+001
1.434779e+003	8.768932e+001
1.436708e+003	8.720648e+001
1.438636e+003	8.700989e+001
1.440565e+003	8.723550e+001
1.442493e+003	8.730598e+001
1.444422e+003	8.739989e+001
1.446350e+003	8.748892e+001
1.448278e+003	8.723258e+001
1.450207e+003	8.729175e+001
1.452135e+003	8.742574e+001
1.454064e+003	8.774599e+001
1.455992e+003	8.807132e+001
1.457921e+003	8.681374e+001
1.459849e+003	8.686988e+001
1.461778e+003	8.736669e+001
1.463706e+003	8.756277e+001
1.465635e+003	8.710497e+001
1.467563e+003	8.722082e+001
1.469492e+003	8.767860e+001
1.471420e+003	8.801484e+001
1.473349e+003	8.728424e+001
1.475277e+003	8.732030e+001
1.477205e+003	8.731853e+001
1.479134e+003	8.752336e+001
1.481062e+003	8.756339e+001
1.482991e+003	8.753771e+001
1.484919e+003	8.783165e+001
1.486848e+003	8.801643e+001
1.488776e+003	8.793459e+001
1.490705e+003	8.742950e+001
1.492633e+003	8.779251e+001
1.494562e+003	8.834058e+001
1.496490e+003	8.833300e+001
1.498419e+003	8.814222e+001
1.500347e+003	8.829140e+001
1.502276e+003	8.872086e+001
1.504204e+003	8.943392e+001
1.506132e+003	8.970281e+001
1.508061e+003	8.838852e+001
1.509989e+003	8.900655e+001
1.511918e+003	8.940807e+001
1.513846e+003	8.982081e+001
1.515775e+003	9.017421e+001
1.517703e+003	8.998812e+001
1.519632e+003	9.067153e+001
1.521560e+003	9.030077e+001
1.523489e+003	9.035387e+001
1.525417e+003	9.073389e+001
1.527346e+003	9.069912e+001
1.529274e+003	9.099217e+001
1.531203e+003	9.161435e+001
1.533131e+003	9.159008e+001
1.535059e+003	9.145982e+001
1.536988e+003	9.239219e+001
1.538916e+003	9.302190e+001
1.540845e+003	9.187712e+001
1.542773e+003	9.192396e+001
1.544702e+003	9.193497e+001
1.546630e+003	9.227298e+001
1.548559e+003	9.280261e+001
1.550487e+003	9.260406e+001
1.552416e+003	9.299731e+001
1.554344e+003	9.317345e+001
1.556273e+003	9.359731e+001
1.558201e+003	9.383820e+001
1.560130e+003	9.167333e+001
1.562058e+003	9.265898e+001
1.563986e+003	9.305289e+001
1.565915e+003	9.297492e+001
1.567843e+003	9.333892e+001
1.569772e+003	9.254144e+001
1.571700e+003	9.236970e+001
1.573629e+003	9.289676e+001
1.575557e+003	9.257764e+001
1.577486e+003	9.129144e+001
1.579414e+003	9.140768e+001
1.581343e+003	9.120677e+001
1.583271e+003	9.078988e+001
1.585200e+003	9.026119e+001
1.587128e+003	8.972936e+001
1.589057e+003	8.905102e+001
1.590985e+003	8.827993e+001
1.592913e+003	8.748288e+001
1.594842e+003	8.655933e+001
1.596770e+003	8.538186e+001
1.598699e+003	8.438937e+001
1.600627e+003	8.326046e+001
1.602556e+003	8.187231e+001
1.604484e+003	8.038280e+001
1.606413e+003	7.916754e+001
1.608341e+003	7.747954e+001
1.610270e+003	7.583405e+001
1.612198e+003	7.441421e+001
1.614127e+003	7.362736e+001
1.616055e+003	7.197212e+001
1.617984e+003	6.951179e+001
1.619912e+003	6.875458e+001
1.621840e+003	6.802343e+001
1.623769e+003	6.596356e+001
1.625697e+003	6.519898e+001
1.627626e+003	6.438754e+001
1.629554e+003	6.359417e+001
1.631483e+003	6.340039e+001
1.633411e+003	6.361417e+001
1.635340e+003	6.333213e+001
1.637268e+003	6.267098e+001
1.639197e+003	6.294595e+001
1.641125e+003	6.331127e+001
1.643054e+003	6.376329e+001
1.644982e+003	6.450571e+001
1.646911e+003	6.473859e+001
1.648839e+003	6.524918e+001
1.650767e+003	6.633791e+001
1.652696e+003	6.728847e+001
1.654624e+003	6.729691e+001
1.656553e+003	6.831874e+001
1.658481e+003	6.935614e+001
1.660410e+003	7.042693e+001
1.662338e+003	7.134830e+001
1.664267e+003	7.219596e+001
1.666195e+003	7.339732e+001
1.668124e+003	7.454953e+001
1.670052e+003	7.541520e+001
1.671981e+003	7.636031e+001
1.673909e+003	7.758836e+001
1.675838e+003	7.839114e+001
1.677766e+003	7.953149e+001
1.679694e+003	8.064379e+001
1.681623e+003	8.184432e+001
1.683551e+003	8.267213e+001
1.685480e+003	8.292028e+001
1.687408e+003	8.408673e+001
1.689337e+003	8.493549e+001
1.691265e+003	8.576899e+001
1.693194e+003	8.691744e+001
1.695122e+003	8.789517e+001
1.697051e+003	8.857507e+001
1.698979e+003	8.949744e+001
1.700908e+003	8.897588e+001
1.702836e+003	8.982793e+001
1.704765e+003	9.052003e+001
1.706693e+003	9.059042e+001
1.708621e+003	9.129992e+001
1.710550e+003	9.183762e+001
1.712478e+003	9.254137e+001
1.714407e+003	9.316175e+001
1.716335e+003	9.338536e+001
1.718264e+003	9.267243e+001
1.720192e+003	9.332912e+001
1.722121e+003	9.402093e+001
1.724049e+003	9.421778e+001
1.725978e+003	9.454528e+001
1.727906e+003	9.504038e+001
1.729835e+003	9.530476e+001
1.731763e+003	9.577097e+001
1.733692e+003	9.545789e+001
1.735620e+003	9.491389e+001
1.737548e+003	9.585854e+001
1.739477e+003	9.587309e+001
1.741405e+003	9.591956e+001
1.743334e+003	9.616228e+001
1.745262e+003	9.639310e+001
1.747191e+003	9.674461e+001
1.749119e+003	9.664768e+001
1.751048e+003	9.651257e+001
1.752976e+003	9.668485e+001
1.754905e+003	9.737951e+001
1.756833e+003	9.733720e+001
1.758762e+003	9.753561e+001
1.760690e+003	9.783748e+001
1.762619e+003	9.749388e+001
1.764547e+003	9.779181e+001
1.766475e+003	9.826735e+001
1.768404e+003	9.823386e+001
1.770332e+003	9.862706e+001
1.772261e+003	9.801974e+001
1.774189e+003	9.788058e+001
1.776118e+003	9.821880e+001
1.778046e+003	9.856696e+001
1.779975e+003	9.857002e+001
1.781903e+003	9.845557e+001
1.783832e+003	9.866840e+001
1.785760e+003	9.855012e+001
1.787689e+003	9.875669e+001
1.789617e+003	9.917376e+001
1.791546e+003	9.891215e+001
1.793474e+003	9.833977e+001
1.795402e+003	9.861622e+001
1.797331e+003	9.880672e+001
1.799259e+003	9.891271e+001
1.801188e+003	9.867851e+001
1.803116e+003	9.870641e+001
1.805045e+003	9.891316e+001
1.806973e+003	9.910172e+001
1.808902e+003	9.921203e+001
1.810830e+003	9.908530e+001
1.812759e+003	9.896059e+001
1.814687e+003	9.918294e+001
1.816616e+003	9.921960e+001
1.818544e+003	9.919497e+001
1.820473e+003	9.926199e+001
1.822401e+003	9.945562e+001
1.824329e+003	9.939338e+001
1.826258e+003	9.923198e+001
1.828186e+003	9.962739e+001
1.830115e+003	9.904741e+001
1.832043e+003	9.900357e+001
1.833972e+003	9.930706e+001
1.835900e+003	9.933062e+001
1.837829e+003	9.922219e+001
1.839757e+003	9.929037e+001
1.841686e+003	9.965341e+001
1.843614e+003	9.940698e+001
1.845543e+003	9.888673e+001
1.847471e+003	9.909250e+001
1.849400e+003	9.909204e+001
1.851328e+003	9.918275e+001
1.853256e+003	9.918994e+001
1.855185e+003	9.921139e+001
1.857113e+003	9.919509e+001
1.859042e+003	9.917818e+001
1.860970e+003	9.915309e+001
1.862899e+003	9.920374e+001
1.864827e+003	9.937968e+001
1.866756e+003	9.953782e+001
1.868684e+003	9.902587e+001
1.870613e+003	9.878795e+001
1.872541e+003	9.906413e+001
1.874470e+003	9.918024e+001
1.876398e+003	9.921667e+001
1.878327e+003	9.923086e+001
1.880255e+003	9.925402e+001
1.882183e+003	9.932887e+001
1.884112e+003	9.931024e+001
1.886040e+003	9.935385e+001
1.887969e+003	9.954221e+001
1.889897e+003	9.925867e+001
1.891826e+003	9.931396e+001
1.893754e+003	9.954356e+001
1.895683e+003	9.942557e+001
1.897611e+003	9.945580e+001
1.899540e+003	9.951656e+001
1.901468e+003	9.955512e+001
1.903397e+003	9.958004e+001
1.905325e+003	9.964849e+001
1.907254e+003	9.972517e+001
1.909182e+003	9.963474e+001
1.911110e+003	9.952878e+001
1.913039e+003	9.964633e+001
1.914967e+003	9.980230e+001
1.916896e+003	9.983220e+001
1.918824e+003	9.948241e+001
1.920753e+003	9.975606e+001
1.922681e+003	9.965057e+001
1.924610e+003	9.948390e+001
1.926538e+003	9.960603e+001
1.928467e+003	9.962981e+001
1.930395e+003	9.961630e+001
1.932324e+003	9.958535e+001
1.934252e+003	9.953319e+001
1.936181e+003	9.953892e+001
1.938109e+003	9.953822e+001
1.940037e+003	9.969417e+001
1.941966e+003	9.955245e+001
1.943894e+003	9.926627e+001
1.945823e+003	9.934295e+001
1.947751e+003	9.932983e+001
1.949680e+003	9.934699e+001
1.951608e+003	9.930369e+001
1.953537e+003	9.928224e+001
1.955465e+003	9.923033e+001
1.957394e+003	9.928952e+001
1.959322e+003	9.927324e+001
1.961251e+003	9.915804e+001
1.963179e+003	9.911750e+001
1.965108e+003	9.915270e+001
1.967036e+003	9.895317e+001
1.968964e+003	9.884844e+001
1.970893e+003	9.891866e+001
1.972821e+003	9.889271e+001
1.974750e+003	9.886651e+001
1.976678e+003	9.882693e+001
1.978607e+003	9.878868e+001
1.980535e+003	9.873968e+001
1.982464e+003	9.872327e+001
1.984392e+003	9.871432e+001
1.986321e+003	9.872671e+001
1.988249e+003	9.867135e+001
1.990178e+003	9.871763e+001
1.992106e+003	9.853930e+001
1.994035e+003	9.842037e+001
1.995963e+003	9.850850e+001
1.997891e+003	9.850463e+001
1.999820e+003	9.849054e+001
2.001748e+003	9.847055e+001
2.003677e+003	9.846733e+001
2.005605e+003	9.844210e+001
2.007534e+003	9.841803e+001
2.009462e+003	9.838707e+001
2.011391e+003	9.837444e+001
2.013319e+003	9.838211e+001
2.015248e+003	9.843230e+001
2.017176e+003	9.831351e+001
2.019105e+003	9.824856e+001
2.021033e+003	9.830546e+001
2.022962e+003	9.832081e+001
2.024890e+003	9.830681e+001
2.026818e+003	9.830644e+001
2.028747e+003	9.829910e+001
2.030675e+003	9.827791e+001
2.032604e+003	9.824534e+001
2.034532e+003	9.823176e+001
2.036461e+003	9.823373e+001
2.038389e+003	9.826155e+001
2.040318e+003	9.826133e+001
2.042246e+003	9.819683e+001
2.044175e+003	9.819593e+001
2.046103e+003	9.821394e+001
2.048031e+003	9.821113e+001
2.049960e+003	9.819788e+001
2.051888e+003	9.819056e+001
2.053817e+003	9.819000e+001
2.055745e+003	9.819062e+001
2.057674e+003	9.819115e+001
2.059602e+003	9.818670e+001
2.061531e+003	9.820005e+001
2.063459e+003	9.823154e+001
2.065388e+003	9.815997e+001
2.067316e+003	9.813786e+001
2.069245e+003	9.816203e+001
2.071173e+003	9.816867e+001
2.073102e+003	9.817663e+001
2.075030e+003	9.817677e+001
2.076958e+003	9.818278e+001
2.078887e+003	9.815987e+001
2.080815e+003	9.815562e+001
2.082744e+003	9.815897e+001
2.084672e+003	9.816614e+001
2.086601e+003	9.817361e+001
2.088529e+003	9.817486e+001
2.090458e+003	9.815104e+001
2.092386e+003	9.813899e+001
2.094315e+003	9.813082e+001
2.096243e+003	9.813168e+001
2.098172e+003	9.815003e+001
2.100100e+003	9.815530e+001
2.102029e+003	9.815125e+001
2.103957e+003	9.815054e+001
2.105885e+003	9.815579e+001
2.107814e+003	9.814569e+001
2.109742e+003	9.813251e+001
2.111671e+003	9.814433e+001
2.113599e+003	9.815757e+001
2.115528e+003	9.813361e+001
2.117456e+003	9.812267e+001
2.119385e+003	9.813258e+001
2.121313e+003	9.814056e+001
2.123242e+003	9.814792e+001
2.125170e+003	9.815240e+001
2.127099e+003	9.815626e+001
2.129027e+003	9.817499e+001
2.130956e+003	9.818126e+001
2.132884e+003	9.818177e+001
2.134813e+003	9.819640e+001
2.136741e+003	9.819049e+001
2.138669e+003	9.817470e+001
2.140598e+003	9.817332e+001
2.142526e+003	9.817692e+001
2.144455e+003	9.817785e+001
2.146383e+003	9.819600e+001
2.148312e+003	9.820042e+001
2.150240e+003	9.819212e+001
2.152169e+003	9.819556e+001
2.154097e+003	9.819804e+001
2.156026e+003	9.820758e+001
2.157954e+003	9.822916e+001
2.159883e+003	9.821476e+001
2.161811e+003	9.818255e+001
2.163740e+003	9.817683e+001
2.165668e+003	9.820811e+001
2.167596e+003	9.832372e+001
2.169525e+003	9.845589e+001
2.171453e+003	9.833160e+001
2.173382e+003	9.818082e+001
2.175310e+003	9.813842e+001
2.177239e+003	9.813313e+001
2.179167e+003	9.813576e+001
2.181096e+003	9.814143e+001
2.183024e+003	9.816439e+001
2.184953e+003	9.817010e+001
2.186881e+003	9.816398e+001
2.188810e+003	9.816679e+001
2.190738e+003	9.817811e+001
2.192667e+003	9.818590e+001
2.194595e+003	9.818415e+001
2.196523e+003	9.820106e+001
2.198452e+003	9.821061e+001
2.200380e+003	9.819995e+001
2.202309e+003	9.820338e+001
2.204237e+003	9.820636e+001
2.206166e+003	9.820012e+001
2.208094e+003	9.820117e+001
2.210023e+003	9.819926e+001
2.211951e+003	9.819055e+001
2.213880e+003	9.818784e+001
2.215808e+003	9.819763e+001
2.217737e+003	9.819768e+001
2.219665e+003	9.819731e+001
2.221594e+003	9.820387e+001
2.223522e+003	9.820462e+001
2.225450e+003	9.820084e+001
2.227379e+003	9.820022e+001
2.229307e+003	9.820190e+001
2.231236e+003	9.819630e+001
2.233164e+003	9.819954e+001
2.235093e+003	9.819769e+001
2.237021e+003	9.819165e+001
2.238950e+003	9.818604e+001
2.240878e+003	9.818776e+001
2.242807e+003	9.818526e+001
2.244735e+003	9.819134e+001
2.246664e+003	9.820282e+001
2.248592e+003	9.820486e+001
2.250521e+003	9.820837e+001
2.252449e+003	9.821905e+001
2.254377e+003	9.821570e+001
2.256306e+003	9.821626e+001
2.258234e+003	9.823133e+001
2.260163e+003	9.824789e+001
2.262091e+003	9.825803e+001
2.264020e+003	9.827771e+001
2.265948e+003	9.828298e+001
2.267877e+003	9.828346e+001
2.269805e+003	9.828329e+001
2.271734e+003	9.828448e+001
2.273662e+003	9.827139e+001
2.275591e+003	9.827255e+001
2.277519e+003	9.827654e+001
2.279448e+003	9.827005e+001
2.281376e+003	9.825474e+001
2.283304e+003	9.826989e+001
2.285233e+003	9.828515e+001
2.287161e+003	9.830048e+001
2.289090e+003	9.831594e+001
2.291018e+003	9.833149e+001
2.292947e+003	9.834713e+001
2.294875e+003	9.836288e+001
2.296804e+003	9.837872e+001
2.298732e+003	9.839467e+001
2.300661e+003	9.841071e+001
2.302589e+003	9.842684e+001
2.304518e+003	9.844308e+001
2.306446e+003	9.845943e+001
2.308375e+003	9.847587e+001
2.310303e+003	9.849240e+001
2.312231e+003	9.850904e+001
2.314160e+003	9.852578e+001
2.316088e+003	9.854260e+001
2.318017e+003	9.855955e+001
2.319945e+003	9.857658e+001
2.321874e+003	9.859371e+001
2.323802e+003	9.861095e+001
2.325731e+003	9.862828e+001
2.327659e+003	9.864571e+001
2.329588e+003	9.866324e+001
2.331516e+003	9.868087e+001
2.333445e+003	9.869861e+001
2.335373e+003	9.871644e+001
2.337302e+003	9.873438e+001
2.339230e+003	9.875240e+001
2.341158e+003	9.877053e+001
2.343087e+003	9.878876e+001
2.345015e+003	9.880711e+001
2.346944e+003	9.882553e+001
2.348872e+003	9.884406e+001
2.350801e+003	9.886270e+001
2.352729e+003	9.888143e+001
2.354658e+003	9.890028e+001
2.356586e+003	9.891920e+001
2.358515e+003	9.893823e+001
2.360443e+003	9.895737e+001
2.362372e+003	9.897660e+001
2.364300e+003	9.899594e+001
2.366229e+003	9.901538e+001
2.368157e+003	9.903493e+001
2.370085e+003	9.905457e+001
2.372014e+003	9.907430e+001
2.373942e+003	9.909414e+001
2.375871e+003	9.911409e+001
2.377799e+003	9.913413e+001
2.379728e+003	9.915428e+001
2.381656e+003	9.917452e+001
2.383585e+003	9.919488e+001
2.385513e+003	9.921532e+001
2.387442e+003	9.923587e+001
2.389370e+003	9.925652e+001
2.391299e+003	9.927728e+001
2.393227e+003	9.929814e+001
2.395156e+003	9.931910e+001
2.397084e+003	9.934015e+001
2.399012e+003	9.936132e+001
2.400941e+003	9.938258e+001
2.402869e+003	9.940393e+001
2.404798e+003	9.942540e+001
2.406726e+003	9.944370e+001
2.408655e+003	9.945750e+001
2.410583e+003	9.946288e+001
2.412512e+003	9.947886e+001
2.414440e+003	9.949211e+001
2.416369e+003	9.951658e+001
2.418297e+003	9.954487e+001
2.420226e+003	9.955101e+001
2.422154e+003	9.955133e+001
2.424083e+003	9.956966e+001
2.426011e+003	9.958669e+001
2.427939e+003	9.960497e+001
2.429868e+003	9.960266e+001
2.431796e+003	9.961252e+001
2.433725e+003	9.964273e+001
2.435653e+003	9.965555e+001
2.437582e+003	9.966106e+001
2.439510e+003	9.968584e+001
2.441439e+003	9.969536e+001
2.443367e+003	9.970261e+001
2.445296e+003	9.970490e+001
2.447224e+003	9.970830e+001
2.449153e+003	9.972043e+001
2.451081e+003	9.971789e+001
2.453010e+003	9.972165e+001
2.454938e+003	9.971951e+001
2.456866e+003	9.970870e+001
2.458795e+003	9.971600e+001
2.460723e+003	9.971759e+001
2.462652e+003	9.971111e+001
2.464580e+003	9.969789e+001
2.466509e+003	9.970066e+001
2.468437e+003	9.970881e+001
2.470366e+003	9.970499e+001
2.472294e+003	9.969276e+001
2.474223e+003	9.969108e+001
2.476151e+003	9.967886e+001
2.478080e+003	9.966723e+001
2.480008e+003	9.965676e+001
2.481937e+003	9.963033e+001
2.483865e+003	9.962374e+001
2.485793e+003	9.962880e+001
2.487722e+003	9.960657e+001
2.489650e+003	9.958293e+001
2.491579e+003	9.957162e+001
2.493507e+003	9.956103e+001
2.495436e+003	9.953251e+001
2.497364e+003	9.952000e+001
2.499293e+003	9.949368e+001
2.501221e+003	9.945534e+001
2.503150e+003	9.943570e+001
2.505078e+003	9.941165e+001
2.507007e+003	9.937425e+001
2.508935e+003	9.935298e+001
2.510864e+003	9.934590e+001
2.512792e+003	9.931947e+001
2.514720e+003	9.929349e+001
2.516649e+003	9.928822e+001
2.518577e+003	9.927402e+001
2.520506e+003	9.927666e+001
2.522434e+003	9.924265e+001
2.524363e+003	9.920274e+001
2.526291e+003	9.920444e+001
2.528220e+003	9.920609e+001
2.530148e+003	9.919751e+001
2.532077e+003	9.918887e+001
2.534005e+003	9.917970e+001
2.535934e+003	9.916517e+001
2.537862e+003	9.915294e+001
2.539791e+003	9.912086e+001
2.541719e+003	9.909280e+001
2.543647e+003	9.908675e+001
2.545576e+003	9.906802e+001
2.547504e+003	9.903916e+001
2.549433e+003	9.901867e+001
2.551361e+003	9.900402e+001
2.553290e+003	9.897644e+001
2.555218e+003	9.894615e+001
2.557147e+003	9.891916e+001
2.559075e+003	9.888905e+001
2.561004e+003	9.887103e+001
2.562932e+003	9.884539e+001
2.564861e+003	9.881377e+001
2.566789e+003	9.878829e+001
2.568718e+003	9.874086e+001
2.570646e+003	9.870744e+001
2.572574e+003	9.868748e+001
2.574503e+003	9.865564e+001
2.576431e+003	9.861880e+001
2.578360e+003	9.858645e+001
2.580288e+003	9.855705e+001
2.582217e+003	9.853505e+001
2.584145e+003	9.850952e+001
2.586074e+003	9.848515e+001
2.588002e+003	9.845535e+001
2.589931e+003	9.841149e+001
2.591859e+003	9.836580e+001
2.593788e+003	9.833163e+001
2.595716e+003	9.829604e+001
2.597645e+003	9.827406e+001
2.599573e+003	9.825730e+001
2.601501e+003	9.822135e+001
2.603430e+003	9.818662e+001
2.605358e+003	9.816130e+001
2.607287e+003	9.813088e+001
2.609215e+003	9.810239e+001
2.611144e+003	9.807577e+001
2.613072e+003	9.802663e+001
2.615001e+003	9.797401e+001
2.616929e+003	9.794145e+001
2.618858e+003	9.790730e+001
2.620786e+003	9.787308e+001
2.622715e+003	9.784696e+001
2.624643e+003	9.781447e+001
2.626572e+003	9.776524e+001
2.628500e+003	9.773059e+001
2.630428e+003	9.770510e+001
2.632357e+003	9.766946e+001
2.634285e+003	9.762665e+001
2.636214e+003	9.759299e+001
2.638142e+003	9.756348e+001
2.640071e+003	9.751854e+001
2.641999e+003	9.745670e+001
2.643928e+003	9.741276e+001
2.645856e+003	9.738361e+001
2.647785e+003	9.734933e+001
2.649713e+003	9.730885e+001
2.651642e+003	9.728953e+001
2.653570e+003	9.725375e+001
2.655499e+003	9.719164e+001
2.657427e+003	9.714761e+001
2.659355e+003	9.710490e+001
2.661284e+003	9.706050e+001
2.663212e+003	9.704033e+001
2.665141e+003	9.701099e+001
2.667069e+003	9.695362e+001
2.668998e+003	9.690127e+001
2.670926e+003	9.687637e+001
2.672855e+003	9.684507e+001
2.674783e+003	9.680003e+001
2.676712e+003	9.673868e+001
2.678640e+003	9.668082e+001
2.680569e+003	9.664514e+001
2.682497e+003	9.660772e+001
2.684426e+003	9.656569e+001
2.686354e+003	9.654624e+001
2.688282e+003	9.650323e+001
2.690211e+003	9.644575e+001
2.692139e+003	9.639656e+001
2.694068e+003	9.635601e+001
2.695996e+003	9.630798e+001
2.697925e+003	9.626804e+001
2.699853e+003	9.620953e+001
2.701782e+003	9.614821e+001
2.703710e+003	9.610909e+001
2.705639e+003	9.605853e+001
2.707567e+003	9.600387e+001
2.709496e+003	9.598193e+001
2.711424e+003	9.593691e+001
2.713353e+003	9.588739e+001
2.715281e+003	9.583644e+001
2.717209e+003	9.580048e+001
2.719138e+003	9.575005e+001
2.721066e+003	9.570615e+001
2.722995e+003	9.566253e+001
2.724923e+003	9.561163e+001
2.726852e+003	9.555503e+001
2.728780e+003	9.549629e+001
2.730709e+003	9.544444e+001
2.732637e+003	9.538760e+001
2.734566e+003	9.533656e+001
2.736494e+003	9.529340e+001
2.738423e+003	9.523614e+001
2.740351e+003	9.517348e+001
2.742280e+003	9.511708e+001
2.744208e+003	9.507243e+001
2.746136e+003	9.502519e+001
2.748065e+003	9.498932e+001
2.749993e+003	9.495205e+001
2.751922e+003	9.490304e+001
2.753850e+003	9.485325e+001
2.755779e+003	9.481265e+001
2.757707e+003	9.473647e+001
2.759636e+003	9.466667e+001
2.761564e+003	9.462746e+001
2.763493e+003	9.459355e+001
2.765421e+003	9.454543e+001
2.767350e+003	9.448005e+001
2.769278e+003	9.441142e+001
2.771207e+003	9.436295e+001
2.773135e+003	9.430705e+001
2.775063e+003	9.424789e+001
2.776992e+003	9.417963e+001
2.778920e+003	9.412040e+001
2.780849e+003	9.407442e+001
2.782777e+003	9.402682e+001
2.784706e+003	9.397517e+001
2.786634e+003	9.392002e+001
2.788563e+003	9.385037e+001
2.790491e+003	9.377435e+001
2.792420e+003	9.370031e+001
2.794348e+003	9.364698e+001
2.796277e+003	9.359623e+001
2.798205e+003	9.352046e+001
2.800134e+003	9.344160e+001
2.802062e+003	9.338653e+001
2.803990e+003	9.331430e+001
2.805919e+003	9.324239e+001
2.807847e+003	9.319031e+001
2.809776e+003	9.312673e+001
2.811704e+003	9.304686e+001
2.813633e+003	9.298746e+001
2.815561e+003	9.291241e+001
2.817490e+003	9.283878e+001
2.819418e+003	9.277246e+001
2.821347e+003	9.269052e+001
2.823275e+003	9.259657e+001
2.825204e+003	9.252908e+001
2.827132e+003	9.244778e+001
2.829061e+003	9.236292e+001
2.830989e+003	9.228384e+001
2.832917e+003	9.219545e+001
2.834846e+003	9.209673e+001
2.836774e+003	9.200621e+001
2.838703e+003	9.187722e+001
2.840631e+003	9.173605e+001
2.842560e+003	9.158459e+001
2.844488e+003	9.140504e+001
2.846417e+003	9.120155e+001
2.848345e+003	9.098347e+001
2.850274e+003	9.073457e+001
2.852202e+003	9.052304e+001
2.854131e+003	9.041010e+001
2.856059e+003	9.037265e+001
2.857988e+003	9.039830e+001
2.859916e+003	9.045898e+001
2.861844e+003	9.048242e+001
2.863773e+003	9.046893e+001
2.865701e+003	9.043893e+001
2.867630e+003	9.039505e+001
2.869558e+003	9.031725e+001
2.871487e+003	9.024612e+001
2.873415e+003	9.018887e+001
2.875344e+003	9.012611e+001
2.877272e+003	9.005625e+001
2.879201e+003	8.998582e+001
2.881129e+003	8.990558e+001
2.883058e+003	8.981985e+001
2.884986e+003	8.969058e+001
2.886915e+003	8.957040e+001
2.888843e+003	8.946623e+001
2.890771e+003	8.935720e+001
2.892700e+003	8.923531e+001
2.894628e+003	8.911004e+001
2.896557e+003	8.896915e+001
2.898485e+003	8.882561e+001
2.900414e+003	8.870113e+001
2.902342e+003	8.856971e+001
2.904271e+003	8.842075e+001
2.906199e+003	8.827018e+001
2.908128e+003	8.811008e+001
2.910056e+003	8.794279e+001
2.911985e+003	8.774698e+001
2.913913e+003	8.751543e+001
2.915842e+003	8.726977e+001
2.917770e+003	8.700137e+001
2.919698e+003	8.671165e+001
2.921627e+003	8.646140e+001
2.923555e+003	8.628030e+001
2.925484e+003	8.616780e+001
2.927412e+003	8.612656e+001
2.929341e+003	8.613164e+001
2.931269e+003	8.615310e+001
2.933198e+003	8.618398e+001
2.935126e+003	8.621281e+001
2.937055e+003	8.623895e+001
2.938983e+003	8.624249e+001
2.940912e+003	8.623308e+001
2.942840e+003	8.619943e+001
2.944769e+003	8.616796e+001
2.946697e+003	8.609569e+001
2.948625e+003	8.597932e+001
2.950554e+003	8.586259e+001
2.952482e+003	8.575874e+001
2.954411e+003	8.561646e+001
2.956339e+003	8.547930e+001
2.958268e+003	8.536699e+001
2.960196e+003	8.528363e+001
2.962125e+003	8.521780e+001
2.964053e+003	8.514680e+001
2.965982e+003	8.504722e+001
2.967910e+003	8.497398e+001
2.969839e+003	8.489537e+001
2.971767e+003	8.480623e+001
2.973696e+003	8.470011e+001
2.975624e+003	8.460385e+001
2.977552e+003	8.451027e+001
2.979481e+003	8.440341e+001
2.981409e+003	8.427725e+001
2.983338e+003	8.414902e+001
2.985266e+003	8.402024e+001
2.987195e+003	8.387933e+001
2.989123e+003	8.373885e+001
2.991052e+003	8.363067e+001
2.992980e+003	8.349477e+001
2.994909e+003	8.333379e+001
2.996837e+003	8.318046e+001
2.998766e+003	8.303304e+001
3.000694e+003	8.288534e+001
3.002623e+003	8.275544e+001
3.004551e+003	8.258968e+001
3.006479e+003	8.243867e+001
3.008408e+003	8.231793e+001
3.010336e+003	8.218275e+001
3.012265e+003	8.197655e+001
3.014193e+003	8.180305e+001
3.016122e+003	8.164513e+001
3.018050e+003	8.149942e+001
3.019979e+003	8.138047e+001
3.021907e+003	8.124016e+001
3.023836e+003	8.106722e+001
3.025764e+003	8.087536e+001
3.027693e+003	8.073088e+001
3.029621e+003	8.060612e+001
3.031550e+003	8.036236e+001
3.033478e+003	8.017242e+001
3.035406e+003	7.997677e+001
3.037335e+003	7.979103e+001
3.039263e+003	7.964790e+001
3.041192e+003	7.947739e+001
3.043120e+003	7.927390e+001
3.045049e+003	7.907921e+001
3.046977e+003	7.890200e+001
3.048906e+003	7.869471e+001
3.050834e+003	7.848600e+001
3.052763e+003	7.832001e+001
3.054691e+003	7.812511e+001
3.056620e+003	7.788493e+001
3.058548e+003	7.769283e+001
3.060477e+003	7.749802e+001
3.062405e+003	7.732291e+001
3.064333e+003	7.711871e+001
3.066262e+003	7.689552e+001
3.068190e+003	7.669098e+001
3.070119e+003	7.647390e+001
3.072047e+003	7.625561e+001
3.073976e+003	7.605178e+001
3.075904e+003	7.585836e+001
3.077833e+003	7.562109e+001
3.079761e+003	7.537206e+001
3.081690e+003	7.512923e+001
3.083618e+003	7.488608e+001
3.085547e+003	7.467822e+001
3.087475e+003	7.445937e+001
3.089404e+003	7.421034e+001
3.091332e+003	7.397507e+001
3.093260e+003	7.376569e+001
3.095189e+003	7.349517e+001
3.097117e+003	7.322899e+001
3.099046e+003	7.304176e+001
3.100974e+003	7.274743e+001
3.102903e+003	7.245419e+001
3.104831e+003	7.222736e+001
3.106760e+003	7.199198e+001
3.108688e+003	7.172245e+001
3.110617e+003	7.146867e+001
3.112545e+003	7.121965e+001
3.114474e+003	7.097124e+001
3.116402e+003	7.069533e+001
3.118331e+003	7.040633e+001
3.120259e+003	7.013616e+001
3.122188e+003	6.983952e+001
3.124116e+003	6.953014e+001
3.126044e+003	6.926688e+001
3.127973e+003	6.894612e+001
3.129901e+003	6.870399e+001
3.131830e+003	6.837889e+001
3.133758e+003	6.800497e+001
3.135687e+003	6.772425e+001
3.137615e+003	6.745292e+001
3.139544e+003	6.714030e+001
3.141472e+003	6.682336e+001
3.143401e+003	6.647253e+001
3.145329e+003	6.614208e+001
3.147258e+003	6.580913e+001
3.149186e+003	6.549296e+001
3.151115e+003	6.515532e+001
3.153043e+003	6.482698e+001
3.154971e+003	6.447318e+001
3.156900e+003	6.414210e+001
3.158828e+003	6.379602e+001
3.160757e+003	6.343754e+001
3.162685e+003	6.306085e+001
3.164614e+003	6.270212e+001
3.166542e+003	6.233789e+001
3.168471e+003	6.196933e+001
3.170399e+003	6.158766e+001
3.172328e+003	6.122152e+001
3.174256e+003	6.084789e+001
3.176185e+003	6.050776e+001
3.178113e+003	6.006266e+001
3.180042e+003	5.966878e+001
3.181970e+003	5.930789e+001
3.183898e+003	5.891356e+001
3.185827e+003	5.847532e+001
3.187755e+003	5.807850e+001
3.189684e+003	5.769097e+001
3.191612e+003	5.733194e+001
3.193541e+003	5.693897e+001
3.195469e+003	5.654578e+001
3.197398e+003	5.611084e+001
3.199326e+003	5.568032e+001
3.201255e+003	5.529463e+001
3.203183e+003	5.493689e+001
3.205112e+003	5.453425e+001
3.207040e+003	5.416071e+001
3.208969e+003	5.376499e+001
3.210897e+003	5.337238e+001
3.212825e+003	5.299240e+001
3.214754e+003	5.258875e+001
3.216682e+003	5.224290e+001
3.218611e+003	5.189116e+001
3.220539e+003	5.150770e+001
3.222468e+003	5.117128e+001
3.224396e+003	5.081508e+001
3.226325e+003	5.049311e+001
3.228253e+003	5.017311e+001
3.230182e+003	4.983243e+001
3.232110e+003	4.948970e+001
3.234039e+003	4.917656e+001
3.235967e+003	4.886423e+001
3.237896e+003	4.855952e+001
3.239824e+003	4.828659e+001
3.241752e+003	4.799944e+001
3.243681e+003	4.768575e+001
3.245609e+003	4.737290e+001
3.247538e+003	4.711388e+001
3.249466e+003	4.684221e+001
3.251395e+003	4.656622e+001
3.253323e+003	4.631876e+001
3.255252e+003	4.604738e+001
3.257180e+003	4.576739e+001
3.259109e+003	4.549451e+001
3.261037e+003	4.527275e+001
3.262966e+003	4.503925e+001
3.264894e+003	4.478654e+001
3.266823e+003	4.452607e+001
3.268751e+003	4.430705e+001
3.270679e+003	4.406924e+001
3.272608e+003	4.381604e+001
3.274536e+003	4.351394e+001
3.276465e+003	4.324704e+001
3.278393e+003	4.299991e+001
3.280322e+003	4.277469e+001
3.282250e+003	4.251583e+001
3.284179e+003	4.224763e+001
3.286107e+003	4.200269e+001
3.288036e+003	4.174625e+001
3.289964e+003	4.144577e+001
3.291893e+003	4.115219e+001
3.293821e+003	4.086865e+001
3.295750e+003	4.060969e+001
3.297678e+003	4.027811e+001
3.299606e+003	3.996829e+001
3.301535e+003	3.964492e+001
3.303463e+003	3.932383e+001
3.305392e+003	3.900940e+001
3.307320e+003	3.871876e+001
3.309249e+003	3.834393e+001
3.311177e+003	3.798203e+001
3.313106e+003	3.761091e+001
3.315034e+003	3.727407e+001
3.316963e+003	3.690325e+001
3.318891e+003	3.655093e+001
3.320820e+003	3.619269e+001
3.322748e+003	3.580976e+001
3.324677e+003	3.541375e+001
3.326605e+003	3.502702e+001
3.328533e+003	3.460661e+001
3.330462e+003	3.424709e+001
3.332390e+003	3.388945e+001
3.334319e+003	3.349714e+001
3.336247e+003	3.306617e+001
3.338176e+003	3.265439e+001
3.340104e+003	3.226545e+001
3.342033e+003	3.190591e+001
3.343961e+003	3.149494e+001
3.345890e+003	3.108727e+001
3.347818e+003	3.071338e+001
3.349747e+003	3.034657e+001
3.351675e+003	2.996602e+001
3.353604e+003	2.959731e+001
3.355532e+003	2.920290e+001
3.357460e+003	2.881857e+001
3.359389e+003	2.846088e+001
3.361317e+003	2.809981e+001
3.363246e+003	2.774064e+001
3.365174e+003	2.739445e+001
3.367103e+003	2.701900e+001
3.369031e+003	2.666994e+001
3.370960e+003	2.633526e+001
3.372888e+003	2.601323e+001
3.374817e+003	2.568308e+001
3.376745e+003	2.538133e+001
3.378674e+003	2.506533e+001
3.380602e+003	2.478716e+001
3.382531e+003	2.449033e+001
3.384459e+003	2.417239e+001
3.386387e+003	2.390880e+001
3.388316e+003	2.367965e+001
3.390244e+003	2.343650e+001
3.392173e+003	2.319688e+001
3.394101e+003	2.296820e+001
3.396030e+003	2.274852e+001
3.397958e+003	2.251280e+001
3.399887e+003	2.235492e+001
3.401815e+003	2.213918e+001
3.403744e+003	2.190758e+001
3.405672e+003	2.170354e+001
3.407601e+003	2.153832e+001
3.409529e+003	2.135155e+001
3.411458e+003	2.121832e+001
3.413386e+003	2.107337e+001
3.415314e+003	2.090284e+001
3.417243e+003	2.076799e+001
3.419171e+003	2.064639e+001
3.421100e+003	2.040571e+001
3.423028e+003	2.021993e+001
3.424957e+003	2.013836e+001
3.426885e+003	2.006203e+001
3.428814e+003	1.997984e+001
3.430742e+003	1.989424e+001
3.432671e+003	1.977062e+001
3.434599e+003	1.967928e+001
3.436528e+003	1.960949e+001
3.438456e+003	1.953585e+001
3.440385e+003	1.947106e+001
3.442313e+003	1.938965e+001
3.444241e+003	1.933822e+001
3.446170e+003	1.931126e+001
3.448098e+003	1.924250e+001
3.450027e+003	1.927985e+001
3.451955e+003	1.931359e+001
3.453884e+003	1.933300e+001
3.455812e+003	1.932492e+001
3.457741e+003	1.938315e+001
3.459669e+003	1.946635e+001
3.461598e+003	1.947163e+001
3.463526e+003	1.950664e+001
3.465455e+003	1.963612e+001
3.467383e+003	1.974181e+001
3.469312e+003	1.981798e+001
3.471240e+003	1.982929e+001
3.473168e+003	1.989664e+001
3.475097e+003	2.001204e+001
3.477025e+003	2.013762e+001
3.478954e+003	2.026456e+001
3.480882e+003	2.035544e+001
3.482811e+003	2.042393e+001
3.484739e+003	2.061160e+001
3.486668e+003	2.078341e+001
3.488596e+003	2.089828e+001
3.490525e+003	2.105670e+001
3.492453e+003	2.122241e+001
3.494382e+003	2.140433e+001
3.496310e+003	2.156371e+001
3.498239e+003	2.175519e+001
3.500167e+003	2.197537e+001
3.502095e+003	2.214079e+001
3.504024e+003	2.223262e+001
3.505952e+003	2.246016e+001
3.507881e+003	2.272412e+001
3.509809e+003	2.290117e+001
3.511738e+003	2.313108e+001
3.513666e+003	2.340340e+001
3.515595e+003	2.366826e+001
3.517523e+003	2.388375e+001
3.519452e+003	2.413518e+001
3.521380e+003	2.449264e+001
3.523309e+003	2.471464e+001
3.525237e+003	2.497746e+001
3.527166e+003	2.521519e+001
3.529094e+003	2.539996e+001
3.531022e+003	2.566581e+001
3.532951e+003	2.606294e+001
3.534879e+003	2.642387e+001
3.536808e+003	2.667854e+001
3.538736e+003	2.704192e+001
3.540665e+003	2.750813e+001
3.542593e+003	2.802749e+001
3.544522e+003	2.843029e+001
3.546450e+003	2.866212e+001
3.548379e+003	2.903876e+001
3.550307e+003	2.956403e+001
3.552236e+003	2.983378e+001
3.554164e+003	3.021105e+001
3.556093e+003	3.074470e+001
3.558021e+003	3.122508e+001
3.559949e+003	3.163392e+001
3.561878e+003	3.211464e+001
3.563806e+003	3.279698e+001
3.565735e+003	3.318409e+001
3.567663e+003	3.307176e+001
3.569592e+003	3.367396e+001
3.571520e+003	3.437287e+001
3.573449e+003	3.485252e+001
3.575377e+003	3.530698e+001
3.577306e+003	3.582132e+001
3.579234e+003	3.627856e+001
3.581163e+003	3.679402e+001
3.583091e+003	3.748239e+001
3.585020e+003	3.827717e+001
3.586948e+003	3.840302e+001
3.588876e+003	3.846456e+001
3.590805e+003	3.940793e+001
3.592733e+003	4.013753e+001
3.594662e+003	4.050844e+001
3.596590e+003	4.101359e+001
3.598519e+003	4.170757e+001
3.600447e+003	4.213304e+001
3.602376e+003	4.268453e+001
3.604304e+003	4.355317e+001
3.606233e+003	4.436459e+001
3.608161e+003	4.457139e+001
3.610090e+003	4.519213e+001
3.612018e+003	4.601208e+001
3.613947e+003	4.638292e+001
3.615875e+003	4.731688e+001
3.617803e+003	4.808349e+001
3.619732e+003	4.817131e+001
3.621660e+003	4.897858e+001
3.623589e+003	5.007692e+001
3.625517e+003	5.125912e+001
3.627446e+003	5.218983e+001
3.629374e+003	5.135527e+001
3.631303e+003	5.264255e+001
3.633231e+003	5.373455e+001
3.635160e+003	5.448944e+001
3.637088e+003	5.555794e+001
3.639017e+003	5.641010e+001
3.640945e+003	5.739948e+001
3.642874e+003	5.826338e+001
3.644802e+003	5.982312e+001
3.646730e+003	6.102478e+001
3.648659e+003	6.100428e+001
3.650587e+003	6.065590e+001
3.652516e+003	6.267385e+001
3.654444e+003	6.454515e+001
3.656373e+003	6.484489e+001
3.658301e+003	6.589333e+001
3.660230e+003	6.720990e+001
3.662158e+003	6.824517e+001
3.664087e+003	6.935765e+001
3.666015e+003	7.081528e+001
3.667944e+003	7.238222e+001
3.669872e+003	7.181062e+001
3.671801e+003	7.305873e+001
3.673729e+003	7.545127e+001
3.675657e+003	7.405232e+001
3.677586e+003	7.518079e+001
3.679514e+003	7.637742e+001
3.681443e+003	7.749358e+001
3.683371e+003	7.868496e+001
3.685300e+003	8.001723e+001
3.687228e+003	8.137006e+001
3.689157e+003	8.046430e+001
3.691085e+003	8.026976e+001
3.693014e+003	8.135238e+001
3.694942e+003	8.260494e+001
3.696871e+003	8.306985e+001
3.698799e+003	8.409151e+001
3.700728e+003	8.437472e+001
3.702656e+003	8.400381e+001
3.704584e+003	8.490766e+001
3.706513e+003	8.599976e+001
3.708441e+003	8.694894e+001
3.710370e+003	8.648060e+001
3.712298e+003	8.494662e+001
3.714227e+003	8.588200e+001
3.716155e+003	8.722554e+001
3.718084e+003	8.773106e+001
3.720012e+003	8.810780e+001
3.721941e+003	8.820881e+001
3.723869e+003	8.836883e+001
3.725798e+003	8.836871e+001
3.727726e+003	8.838055e+001
3.729655e+003	9.003977e+001
3.731583e+003	9.038724e+001
3.733511e+003	9.025546e+001
3.735440e+003	8.862845e+001
3.737368e+003	8.836223e+001
3.739297e+003	8.955461e+001
3.741225e+003	9.079602e+001
3.743154e+003	9.164822e+001
3.745082e+003	8.900393e+001
3.747011e+003	9.072361e+001
3.748939e+003	9.181297e+001
3.750868e+003	8.958314e+001
3.752796e+003	8.893700e+001
3.754725e+003	9.057103e+001
3.756653e+003	9.147469e+001
3.758582e+003	9.112292e+001
3.760510e+003	9.040228e+001
3.762438e+003	9.156390e+001
3.764367e+003	9.203780e+001
3.766295e+003	9.156962e+001
3.768224e+003	9.240279e+001
3.770152e+003	9.123599e+001
3.772081e+003	9.148797e+001
3.774009e+003	9.220940e+001
3.775938e+003	9.279585e+001
3.777866e+003	9.310603e+001
3.779795e+003	9.194034e+001
3.781723e+003	9.259338e+001
3.783652e+003	9.312946e+001
3.785580e+003	9.249446e+001
3.787509e+003	9.279497e+001
3.789437e+003	9.310297e+001
3.791365e+003	9.329576e+001
3.793294e+003	9.384699e+001
3.795222e+003	9.416671e+001
3.797151e+003	9.339660e+001
3.799079e+003	9.496329e+001
3.801008e+003	9.366013e+001
3.802936e+003	9.235413e+001
3.804865e+003	9.452326e+001
3.806793e+003	9.323309e+001
3.808722e+003	9.294696e+001
3.810650e+003	9.408498e+001
3.812579e+003	9.500560e+001
3.814507e+003	9.575899e+001
3.816436e+003	9.374409e+001
3.818364e+003	9.545045e+001
3.820292e+003	9.505438e+001
3.822221e+003	9.268900e+001
3.824149e+003	9.455712e+001
3.826078e+003	9.475323e+001
3.828006e+003	9.460224e+001
3.829935e+003	9.557536e+001
3.831863e+003	9.520594e+001
3.833792e+003	9.571072e+001
3.835720e+003	9.613570e+001
3.837649e+003	9.555119e+001
3.839577e+003	9.424985e+001
3.841506e+003	9.478866e+001
3.843434e+003	9.472263e+001
3.845363e+003	9.489396e+001
3.847291e+003	9.602177e+001
3.849219e+003	9.705219e+001
3.851148e+003	9.840511e+001
3.853076e+003	9.468392e+001
3.855005e+003	9.356751e+001
3.856933e+003	9.478029e+001
3.858862e+003	9.594574e+001
3.860790e+003	9.682509e+001
3.862719e+003	9.671846e+001
3.864647e+003	9.547471e+001
3.866576e+003	9.627100e+001
3.868504e+003	9.760410e+001
3.870433e+003	9.497535e+001
3.872361e+003	9.632035e+001
3.874290e+003	9.541180e+001
3.876218e+003	9.613715e+001
3.878146e+003	9.774126e+001
3.880075e+003	9.678920e+001
3.882003e+003	9.629622e+001
3.883932e+003	9.746905e+001
3.885860e+003	9.563708e+001
3.887789e+003	9.669515e+001
3.889717e+003	9.789272e+001
3.891646e+003	9.634264e+001
3.893574e+003	9.617505e+001
3.895503e+003	9.742060e+001
3.897431e+003	9.817912e+001
3.899360e+003	9.761972e+001
3.901288e+003	9.744490e+001
3.903217e+003	9.701492e+001
3.905145e+003	9.591529e+001
3.907073e+003	9.663740e+001
3.909002e+003	9.739162e+001
3.910930e+003	9.759660e+001
3.912859e+003	9.779642e+001
3.914787e+003	9.841192e+001
3.916716e+003	9.779137e+001
3.918644e+003	9.749421e+001
3.920573e+003	9.761597e+001
3.922501e+003	9.827537e+001
3.924430e+003	9.762402e+001
3.926358e+003	9.764140e+001
3.928287e+003	9.841325e+001
3.930215e+003	9.843658e+001
3.932144e+003	9.782467e+001
3.934072e+003	9.766459e+001
3.936000e+003	9.819826e+001
3.937929e+003	9.828003e+001
3.939857e+003	9.872593e+001
3.941786e+003	9.865321e+001
3.943714e+003	9.811139e+001
3.945643e+003	9.878204e+001
3.947571e+003	9.879464e+001
3.949500e+003	9.836049e+001
3.951428e+003	9.844142e+001
3.953357e+003	9.867072e+001
3.955285e+003	9.881124e+001
3.957214e+003	9.885722e+001
3.959142e+003	9.902743e+001
3.961071e+003	9.899815e+001
3.962999e+003	9.880294e+001
3.964927e+003	9.907594e+001
3.966856e+003	9.923041e+001
3.968784e+003	9.924778e+001
3.970713e+003	9.929905e+001
3.972641e+003	9.939384e+001
3.974570e+003	9.921837e+001
3.976498e+003	9.923158e+001
3.978427e+003	9.942509e+001
3.980355e+003	9.956289e+001
3.982284e+003	9.952029e+001
3.984212e+003	9.959903e+001
3.986141e+003	9.966910e+001
3.988069e+003	9.978551e+001
3.989998e+003	9.973814e+001
3.991926e+003	9.982535e+001
3.993854e+003	9.987135e+001
3.995783e+003	9.981449e+001
3.997711e+003	9.989893e+001
3.999640e+003	1.000000e+002
4.001568e+003	0.000000e+000
