# Supplementary material for: Effect of mesoporous bioactive glass on odontogenic differentiation of human dental pulp stem cells
Source: PeerJ. 2021 Nov 23;9:e12421. doi: 10.7717/peerj.12421 (PMC8621711; doi:10.7717/peerj.12421)
Supplement: Supplemental Information 1 [file peerj-09-12421-s001.zip › Raw data/Figure 1/Figure1 F-60S.txt]

?
9.9893   681
10.01556 655
10.04182 655
10.06808 676
10.09434 671
10.12060 702
10.14686 686
10.17312 625
10.19938 671
10.22564 671
10.25190 650
10.27816 635
10.30442 666
10.33068 620
10.35694 645
10.38320 655
10.40946 655
10.43572 660
10.46199 702
10.48825 692
10.51451 660
10.54077 702
10.56703 645
10.59329 660
10.61955 640
10.64581 686
10.67207 640
10.69833 630
10.72459 666
10.75085 650
10.77711 620
10.80337 610
10.82963 640
10.85589 595
10.88215 660
10.90842 625
10.93468 615
10.96094 605
10.98720 635
11.01346 581
11.03972 605
11.06598 625
11.09224 660
11.11850 610
11.14476 581
11.17102 620
11.19728 625
11.22354 590
11.24980 640
11.27606 610
11.30232 595
11.32858 571
11.35484 576
11.38110 605
11.40737 605
11.43363 566
11.45989 655
11.48615 640
11.51241 562
11.53867 600
11.56493 576
11.59119 635
11.61745 557
11.64371 625
11.66997 566
11.69623 557
11.72249 586
11.74875 576
11.77501 557
11.80127 625
11.82753 529
11.8538  562
11.88006 520
11.90632 590
11.93258 562
11.95884 552
11.98510 576
12.01136 625
12.03762 576
12.06388 605
12.09014 571
12.11640 576
12.14266 552
12.16892 590
12.19518 538
12.22144 529
12.24770 576
12.27396 552
12.30022 576
12.32649 600
12.35275 586
12.37901 511
12.40527 552
12.43153 562
12.45779 548
12.48405 557
12.51031 576
12.53657 502
12.56283 538
12.58909 543
12.61535 595
12.64161 506
12.66787 534
12.69413 557
12.72039 581
12.74665 557
12.77292 543
12.79918 548
12.82544 548
12.85170 543
12.87796 520
12.90422 571
12.93048 557
12.95674 552
12.98300 497
13.00926 562
13.03552 534
13.06178 538
13.08804 586
13.11430 502
13.14056 484
13.16682 529
13.19308 493
13.21934 515
13.24560 497
13.27187 471
13.29813 515
13.32439 520
13.35065 529
13.37691 506
13.40317 480
13.42943 511
13.45569 543
13.48195 493
13.50821 511
13.53447 538
13.56073 511
13.58699 529
13.61325 524
13.63951 520
13.66577 493
13.69203 581
13.7183  557
13.74456 529
13.77082 506
13.79708 502
13.82334 493
13.84960 520
13.87586 557
13.90212 515
13.92838 497
13.95464 502
13.98090 449
14.00716 552
14.03342 484
14.05968 562
14.08594 471
14.11220 493
14.13846 506
14.16472 543
14.19099 502
14.21725 502
14.24351 497
14.26977 506
14.29603 552
14.32229 454
14.34855 524
14.37481 515
14.40107 475
14.42733 538
14.45359 497
14.47985 462
14.50611 484
14.53237 458
14.55863 538
14.58489 502
14.61115 471
14.63742 493
14.66368 488
14.68994 493
14.71620 458
14.74246 433
14.76872 467
14.79498 506
14.82124 502
14.84750 484
14.87376 502
14.90002 497
14.92628 475
14.95254 484
14.97880 420
15.00506 475
15.03132 502
15.05758 506
15.08384 488
15.11010 471
15.13637 484
15.16263 445
15.18889 480
15.21515 520
15.24141 520
15.26767 543
15.29393 511
15.32019 493
15.34645 502
15.37271 506
15.39897 475
15.42523 493
15.45149 480
15.47775 488
15.50401 467
15.53027 462
15.55654 471
15.5828  475
15.60906 484
15.63532 484
15.66158 471
15.68784 502
15.71410 480
15.74036 467
15.76662 467
15.79288 515
15.81914 506
15.84540 471
15.87166 480
15.89792 467
15.92418 493
15.95044 475
15.97670 471
16.00297 488
16.02923 437
16.05549 520
16.08175 484
16.10801 502
16.13427 511
16.16053 506
16.18679 467
16.21305 511
16.23931 484
16.26557 511
16.29183 428
16.31809 484
16.34435 458
16.37061 493
16.39687 488
16.42313 488
16.44939 462
16.47565 475
16.50191 471
16.52818 441
16.55444 475
16.58070 475
16.60696 497
16.63322 467
16.65948 511
16.68574 511
16.71200 471
16.73826 520
16.76452 524
16.79078 484
16.81704 511
16.84330 488
16.86956 511
16.89582 475
16.92208 484
16.94834 484
16.97460 502
17.00087 484
17.02713 493
17.05339 437
17.07965 543
17.10591 511
17.13217 515
17.15843 502
17.18469 493
17.21095 475
17.23721 458
17.26347 520
17.28973 502
17.31599 475
17.34225 471
17.36851 511
17.39477 488
17.42104 511
17.4473  506
17.47356 458
17.49982 502
17.52608 497
17.55234 493
17.57860 502
17.60486 576
17.63112 437
17.65738 520
17.68364 511
17.70990 488
17.73616 515
17.76242 502
17.78868 548
17.81494 511
17.84120 520
17.86747 524
17.89373 538
17.91999 511
17.94625 515
17.97251 506
17.99877 511
18.02503 548
18.05129 515
18.07755 543
18.10381 493
18.13007 502
18.15633 538
18.18259 534
18.20885 506
18.23511 475
18.26137 543
18.28763 566
18.31389 529
18.34015 515
18.36641 538
18.39268 562
18.41894 590
18.44520 543
18.47146 552
18.49772 557
18.52398 506
18.55024 538
18.57650 524
18.60276 548
18.62902 571
18.65528 524
18.68154 543
18.70780 586
18.73406 543
18.76032 571
18.78658 502
18.81284 497
18.83910 497
18.86537 557
18.89163 552
18.91789 502
18.94415 529
18.97041 534
18.99667 552
19.02293 529
19.04919 543
19.07545 538
19.10171 557
19.12797 576
19.15423 566
19.18049 515
19.20675 571
19.23301 511
19.25927 595
19.28554 557
19.3118  576
19.33806 538
19.36432 543
19.39058 586
19.41684 524
19.44310 529
19.46936 543
19.49562 571
19.52188 548
19.54814 566
19.57440 511
19.60066 548
19.62692 557
19.65318 534
19.67944 529
19.70570 615
19.73197 557
19.75823 625
19.78449 576
19.81075 557
19.83701 557
19.86327 581
19.88953 590
19.91579 586
19.94205 635
19.96831 529
19.99457 493
20.02083 586
20.04709 600
20.07335 562
20.09961 630
20.12587 576
20.15213 640
20.17839 600
20.20465 586
20.23091 605
20.25718 586
20.28344 600
20.30970 625
20.33596 590
20.36222 625
20.38848 645
20.41474 605
20.44100 620
20.46726 676
20.49352 645
20.51978 645
20.54604 635
20.57230 586
20.59856 610
20.62482 615
20.65108 625
20.67734 600
20.70360 620
20.72987 605
20.75613 610
20.78239 615
20.80865 630
20.83491 581
20.86117 615
20.88743 605
20.91369 660
20.93995 650
20.96621 595
20.99247 692
21.01873 615
21.04499 620
21.07125 595
21.09751 630
21.12377 615
21.15004 676
21.1763  605
21.20256 625
21.22882 676
21.25508 650
21.28134 660
21.30760 666
21.33386 635
21.36012 615
21.38638 645
21.41264 666
21.43890 729
21.46516 671
21.49142 645
21.51768 713
21.54394 671
21.57020 650
21.59647 655
21.62273 635
21.64899 630
21.67525 671
21.70151 655
21.72777 650
21.75403 681
21.78029 635
21.80655 650
21.83281 630
21.85907 620
21.88533 630
21.91159 681
21.93785 697
21.96411 650
21.99037 650
22.01663 655
22.04289 645
22.06915 681
22.09541 671
22.12168 660
22.14794 671
22.17420 692
22.20046 697
22.22672 702
22.25298 660
22.27924 697
22.30550 692
22.33176 702
22.35802 666
22.38428 605
22.41054 671
22.43680 655
22.46306 650
22.48932 702
22.51558 660
22.54184 671
22.56811 620
22.59437 660
22.62063 660
22.64689 640
22.67315 595
22.69941 713
22.72567 586
22.75193 655
22.77819 650
22.80445 630
22.83071 671
22.85697 645
22.88323 660
22.90949 625
22.93575 650
22.96201 676
22.98827 655
23.01454 666
23.0408  610
23.06706 692
23.09332 655
23.11958 671
23.14584 620
23.17210 650
23.19836 620
23.22462 630
23.25088 640
23.27714 605
23.30340 671
23.32966 671
23.35592 645
23.38218 610
23.40844 645
23.43470 666
23.46097 586
23.48723 676
23.51349 640
23.53975 615
23.56601 615
23.59227 671
23.61853 630
23.64479 640
23.67105 625
23.69731 655
23.72357 605
23.74983 660
23.77609 655
23.80235 635
23.82861 660
23.85487 586
23.88113 640
23.90739 615
23.93365 630
23.95991 605
23.98618 640
24.01244 620
24.03870 650
24.06496 576
24.09122 615
24.11748 650
24.14374 615
24.17000 620
24.19626 615
24.22252 576
24.24878 620
24.27504 605
24.30130 605
24.32756 635
24.35382 610
24.38008 635
24.40634 645
24.43261 605
24.45887 605
24.48513 600
24.51139 605
24.53765 610
24.56391 615
24.59017 562
24.61643 557
24.64269 615
24.66895 595
24.69521 571
24.72147 576
24.74773 620
24.77399 571
24.80025 640
24.82651 586
24.85277 557
24.87904 610
24.9053  534
24.93156 595
24.95782 581
24.98408 576
25.01034 562
25.03660 557
25.06286 511
25.08912 552
25.11538 571
25.14164 557
25.16790 566
25.19416 538
25.22042 557
25.24668 595
25.27294 562
25.29921 552
25.32547 543
25.35173 557
25.37799 511
25.40425 566
25.43051 538
25.45677 538
25.48303 600
25.50929 562
25.53555 586
25.56181 571
25.58807 595
25.61433 552
25.64059 548
25.66685 566
25.69311 615
25.71937 576
25.74563 552
25.77189 557
25.79815 571
25.82441 605
25.85068 605
25.87694 640
25.90320 590
25.92946 605
25.95572 571
25.98198 552
26.00824 529
26.03450 571
26.06076 595
26.08702 543
26.11328 576
26.13954 529
26.16580 511
26.19206 515
26.21832 548
26.24458 552
26.27084 488
26.29711 529
26.32337 543
26.34963 493
26.37589 458
26.40215 529
26.42841 529
26.45467 515
26.48093 471
26.50719 424
26.53345 502
26.55971 511
26.58597 484
26.61223 484
26.63849 529
26.66475 480
26.69101 449
26.71727 488
26.74354 462
26.7698  449
26.79606 471
26.82232 475
26.84858 471
26.87484 471
26.90110 449
26.92736 502
26.95362 480
26.97988 420
27.00614 428
27.03240 475
27.05866 458
27.08492 441
27.11118 475
27.13744 467
27.16371 449
27.18997 437
27.21623 449
27.24249 437
27.26875 462
27.29501 424
27.32127 416
27.34753 454
27.37379 428
27.40005 428
27.42631 441
27.45257 424
27.47883 462
27.50509 380
27.53135 458
27.55761 420
27.58387 420
27.61013 428
27.63639 428
27.66265 449
27.68891 471
27.71518 384
27.74144 408
27.76770 458
27.79396 445
27.82022 408
27.84648 467
27.87274 412
27.89900 437
27.92526 437
27.95152 420
27.97778 428
28.00404 400
28.03030 400
28.05656 424
28.08282 441
28.10908 424
28.13534 462
28.16161 400
28.18787 458
28.21413 449
28.24039 433
28.26665 449
28.29291 424
28.31917 408
28.34543 376
28.37169 408
28.39795 437
28.42421 372
28.45047 396
28.47673 408
28.50299 428
28.52925 369
28.55551 372
28.58177 416
28.60804 380
28.6343  484
28.66056 449
28.68682 400
28.71308 420
28.73934 396
28.76560 380
28.79186 357
28.81812 420
28.84438 392
28.87064 380
28.89690 433
28.92316 416
28.94942 433
28.97568 376
29.00194 388
29.02821 380
29.05447 396
29.08073 388
29.10699 416
29.13325 346
29.15951 372
29.18577 428
29.21203 400
29.23829 404
29.26455 420
29.29081 400
29.31707 416
29.34333 369
29.36959 392
29.39585 372
29.42211 365
29.44837 353
29.47463 342
29.50089 396
29.52715 369
29.55341 357
29.57968 350
29.60594 365
29.63220 388
29.65846 361
29.68472 342
29.71098 384
29.73724 384
29.76350 339
29.78976 396
29.81602 372
29.84228 369
29.86854 365
29.89480 350
29.92106 353
29.94732 388
29.97358 353
29.99984 365
30.02611 339
30.05237 320
30.07863 331
30.10489 335
30.13115 328
30.15741 357
30.18367 384
30.20993 372
30.23619 372
30.26245 361
30.28871 372
30.31497 380
30.34123 353
30.36749 342
30.39375 353
30.42001 372
30.44628 350
30.47254 361
30.4988  320
30.52506 346
30.55132 357
30.57758 353
30.60384 335
30.63010 342
30.65636 350
30.68262 376
30.70888 331
30.73514 324
30.76140 357
30.78766 408
30.81392 353
30.84018 353
30.86644 372
30.89271 357
30.91897 392
30.94523 372
30.97149 380
30.99775 357
31.02401 380
31.05027 361
31.07653 328
31.10279 412
31.12905 376
31.15531 392
31.18157 392
31.20783 369
31.23409 392
31.26035 388
31.28661 361
31.31287 416
31.33913 372
31.36539 424
31.39165 458
31.41791 424
31.44418 400
31.47044 437
31.49670 388
31.52296 424
31.54922 412
31.57548 433
31.60174 441
31.62800 433
31.65426 428
31.68052 458
31.70678 433
31.73304 454
31.75930 445
31.78556 497
31.81182 484
31.83808 467
31.86434 449
31.89061 467
31.91687 484
31.94313 534
31.96939 467
31.99565 484
32.02191 441
32.04817 462
32.07443 480
32.10069 488
32.12695 475
32.15321 458
32.17947 497
32.20573 475
32.23199 454
32.25825 449
32.28451 441
32.31078 400
32.33704 433
32.3633  445
32.38956 396
32.41582 416
32.44208 384
32.46834 396
32.49460 412
32.52086 416
32.54712 416
32.57338 392
32.59964 396
32.62590 400
32.65216 408
32.67842 396
32.70468 369
32.73094 365
32.75721 396
32.78347 400
32.80973 384
32.83599 372
32.86225 357
32.88851 380
32.91477 335
32.94103 376
32.96729 392
32.99355 357
33.01981 346
33.04607 339
33.07233 388
33.09859 380
33.12485 324
33.15111 372
33.17738 331
33.20364 346
33.2299  324
33.25616 350
33.28242 328
33.30868 313
33.33494 369
33.36120 331
33.38746 346
33.41372 369
33.43998 313
33.46624 353
33.49250 299
33.51876 317
33.54502 324
33.57128 306
33.59754 320
33.62380 296
33.65006 292
33.67632 289
33.70259 310
33.72885 299
33.75511 320
33.78137 339
33.80763 306
33.83389 320
33.86015 310
33.88641 313
33.91267 292
33.93893 320
33.96519 361
33.99145 335
34.01771 310
34.04397 335
34.07023 306
34.09649 320
34.12275 324
34.14901 303
34.17527 303
34.20153 292
34.22780 299
34.25406 269
34.28032 289
34.30658 289
34.33284 266
34.35910 272
34.38536 276
34.41162 296
34.43788 306
34.46414 269
34.49040 272
34.51666 296
34.54292 286
34.56918 259
34.59544 269
34.62170 276
34.64796 292
34.67422 272
34.70048 286
34.72674 266
34.75301 269
34.77927 253
34.80553 272
34.83179 282
34.85805 286
34.88431 228
34.91057 282
34.93683 246
34.96309 256
34.98935 253
35.01561 243
35.04187 253
35.06813 240
35.09439 256
35.12065 256
35.14691 231
35.17318 262
35.19944 259
35.2257  262
35.25196 262
35.27822 237
35.30448 276
35.33074 250
35.35700 269
35.38326 246
35.40952 266
35.43578 231
35.46204 225
35.48830 276
35.51456 231
35.54082 228
35.56708 250
35.59334 228
35.61961 253
35.64587 266
35.67213 246
35.69839 282
35.72465 222
35.75091 213
35.77717 246
35.80343 246
35.82969 259
35.85595 243
35.88221 234
35.90847 237
35.93473 237
35.96099 253
35.98725 246
36.01351 222
36.03978 222
36.06604 231
36.0923  266
36.11856 222
36.14482 219
36.17108 225
36.19734 240
36.22360 234
36.24986 250
36.27612 266
36.30238 250
36.32864 225
36.35490 219
36.38116 231
36.40742 256
36.43368 234
36.45994 228
36.48621 228
36.51247 253
36.53873 210
36.56499 253
36.59125 256
36.61751 262
36.64377 202
36.67003 222
36.69629 250
36.72255 240
36.74881 225
36.77507 240
36.80133 202
36.82759 253
36.85385 219
36.88011 237
36.90638 262
36.93264 237
36.9589  216
36.98516 234
37.01142 219
37.03768 202
37.06394 262
37.09020 243
37.11646 234
37.14272 210
37.16898 240
37.19524 228
37.22150 253
37.24776 243
37.27402 202
37.30028 216
37.32654 216
37.35280 234
37.37906 228
37.40532 243
37.43159 210
37.45785 210
37.48411 222
37.51037 213
37.53663 219
37.56289 202
37.58915 216
37.61541 237
37.64167 225
37.66793 231
37.69419 204
37.72045 216
37.74671 196
37.77297 234
37.79923 228
37.82549 204
37.85175 237
37.87801 222
37.90427 216
37.93053 210
37.95680 216
37.98306 219
38.00932 196
38.03558 207
38.06184 210
38.08810 243
38.11436 210
38.14062 207
38.16688 185
38.19314 207
38.21940 225
38.24566 193
38.27192 222
38.29818 207
38.32444 246
38.35070 188
38.37696 210
38.40322 199
38.42948 151
38.45575 216
38.48201 216
38.50827 207
38.53453 188
38.56079 225
38.58705 231
38.61331 246
38.63957 219
38.66583 196
38.69209 228
38.71835 216
38.74461 231
38.77087 225
38.79713 237
38.82339 228
38.84965 202
38.87591 219
38.90218 193
38.92844 222
38.9547  231
38.98096 202
39.00722 222
39.03348 225
39.05974 225
39.08600 222
39.11226 228
39.13852 216
39.16478 246
39.19104 231
39.21730 210
39.24356 240
39.26982 225
39.29608 190
39.32235 213
39.34861 219
39.37487 216
39.40113 222
39.42739 225
39.45365 234
39.47991 240
39.50617 225
39.53243 216
39.55869 237
39.58495 202
39.61121 237
39.63747 228
39.66373 216
39.68999 228
39.71625 228
39.74251 213
39.76878 240
39.79504 210
39.82130 213
39.84756 196
39.87382 228
39.90008 231
39.92634 240
39.95260 225
39.97886 216
40.00512 234
40.03138 216
40.05764 222
40.08390 193
40.11016 222
40.13642 219
40.16268 213
40.18895 210
40.21521 204
40.24147 225
40.26773 204
40.29399 216
40.32025 207
40.34651 210
40.37277 216
40.39903 207
40.42529 225
40.45155 190
40.47781 196
40.50407 182
40.53033 210
40.55659 174
40.58285 193
40.60911 237
40.63538 219
40.66164 213
40.68790 216
40.71416 213
40.74042 202
40.76668 202
40.79294 188
40.81920 204
40.84546 225
40.87172 174
40.89798 177
40.92424 190
40.95050 207
40.97676 190
41.00302 216
41.02928 188
41.05554 213
41.08180 196
41.10806 185
41.13432 222
41.16059 174
41.18685 190
41.21311 180
41.23937 199
41.26563 225
41.29189 207
41.31815 193
41.34441 213
41.37067 196
41.39693 196
41.42319 222
41.44945 177
41.47571 193
41.50197 199
41.52823 216
41.55449 202
41.58075 193
41.60701 180
41.63327 222
41.65953 180
41.68580 188
41.71206 207
41.73832 202
41.76458 196
41.79084 188
41.81710 204
41.84336 196
41.86962 188
41.89588 210
41.92214 210
41.94840 188
41.97466 190
42.00092 207
42.02718 210
42.05344 188
42.07970 210
42.10596 213
42.13222 210
42.15848 202
42.18475 207
42.21101 193
42.23727 202
42.26353 196
42.28979 193
42.31605 185
42.34231 199
42.36857 199
42.39483 202
42.42109 164
42.44735 188
42.47361 207
42.49987 196
42.52613 202
42.55239 174
42.57865 190
42.60491 193
42.63118 204
42.65744 216
42.68370 204
42.70996 188
42.73622 207
42.76248 202
42.78874 177
42.81500 188
42.84126 180
42.86752 199
42.89378 185
42.92004 190
42.94630 185
42.97256 190
42.99882 188
43.02508 204
43.05135 174
43.07761 159
43.10387 213
43.13013 216
43.15639 185
43.18265 182
43.20891 193
43.23517 193
43.26143 161
43.28769 172
43.31395 207
43.34021 177
43.36647 207
43.39273 188
43.41899 185
43.44525 177
43.47151 193
43.49778 190
43.52404 180
43.55030 182
43.57656 202
43.60282 199
43.62908 182
43.65534 213
43.68160 188
43.70786 196
43.73412 196
43.76038 193
43.78664 174
43.81290 202
43.83916 216
43.86542 210
43.89168 213
43.91795 193
43.94421 216
43.97047 210
43.99673 172
44.02299 180
44.04925 196
44.07551 166
44.10177 210
44.12803 202
44.15429 182
44.18055 193
44.20681 199
44.23307 190
44.25933 196
44.28559 202
44.31185 190
44.33812 166
44.36438 166
44.39064 174
44.41690 188
44.44316 185
44.46942 199
44.49568 180
44.52194 182
44.54820 182
44.57446 207
44.60072 182
44.62698 202
44.65324 188
44.67950 193
44.70576 190
44.73202 196
44.75828 185
44.78454 174
44.81080 177
44.83706 185
44.86332 188
44.88959 177
44.91585 188
44.94211 196
44.96837 216
44.99463 193
45.02089 210
45.04715 210
45.07341 193
45.09967 196
45.12593 190
45.15219 199
45.17845 164
45.20471 185
45.23097 164
45.25723 182
45.28349 166
45.30975 210
45.33601 190
45.36227 182
45.38853 188
45.41480 169
45.44106 202
45.46732 196
45.49358 199
45.51984 193
45.54610 182
45.57236 193
45.59862 169
45.62488 161
45.65114 207
45.67740 190
45.70366 182
45.72992 185
45.75618 172
45.78244 219
45.80870 156
45.83496 210
45.86122 177
45.88748 180
45.91375 219
45.94001 196
45.96627 190
45.99253 188
46.01879 210
46.04505 177
46.07131 213
46.09757 188
46.12383 207
46.15009 182
46.17635 193
46.20261 219
46.22887 202
46.25513 210
46.28139 169
46.30765 243
46.33392 207
46.36018 188
46.38644 199
46.41270 199
46.43896 210
46.46522 188
46.49148 207
46.51774 177
46.54400 202
46.57026 199
46.59652 202
46.62278 180
46.64904 231
46.67530 219
46.70156 193
46.72782 210
46.75408 204
46.78035 207
46.80661 193
46.83287 193
46.85913 199
46.88539 177
46.91165 172
46.93791 219
46.96417 182
46.99043 231
47.01669 204
47.04295 204
47.06921 199
47.09547 169
47.12173 216
47.14799 146
47.17425 188
47.20052 210
47.22678 188
47.25304 169
47.27930 210
47.30556 196
47.33182 182
47.35808 188
47.38434 196
47.41060 193
47.43686 182
47.46312 182
47.48938 190
47.51564 177
47.54190 172
47.56816 172
47.59442 202
47.62068 196
47.64695 182
47.67321 213
47.69947 193
47.72573 166
47.75199 188
47.77825 188
47.80451 202
47.83077 188
47.85703 207
47.88329 185
47.90955 185
47.93581 188
47.96207 210
47.98833 196
48.01459 213
48.04085 210
48.06712 199
48.09338 204
48.11964 172
48.14590 177
48.17216 185
48.19842 202
48.22468 216
48.25094 210
48.27720 204
48.30346 185
48.32972 207
48.35598 177
48.38224 196
48.40850 190
48.43476 174
48.46102 156
48.48728 180
48.51354 193
48.53980 174
48.56606 182
48.59232 166
48.61859 193
48.64485 182
48.67111 228
48.69737 174
48.72363 202
48.74989 182
48.77615 204
48.80241 172
48.82867 196
48.85493 196
48.88119 204
48.90745 202
48.93371 199
48.95997 193
48.98623 185
49.01249 207
49.03875 193
49.06501 219
49.09127 219
49.11753 207
49.14380 180
49.17006 193
49.19632 222
49.22258 193
49.24884 213
49.27510 182
49.30136 225
49.32762 216
49.35388 193
49.38014 193
49.40640 204
49.43266 207
49.45892 222
49.48518 202
49.51144 213
49.53770 193
49.56396 199
49.59022 196
49.61648 188
49.64275 199
49.66901 182
49.69527 228
49.72153 193
49.74779 210
49.77405 182
49.80031 196
49.82657 188
49.85283 202
49.87909 193
49.90535 169
49.93161 196
49.95787 213
49.98413 199
50.01039 177
50.03665 210
50.06292 180
50.08918 199
50.11544 207
50.14170 188
50.16796 193
50.19422 164
50.22048 210
50.24674 188
50.27300 204
50.29926 151
50.32552 196
50.35178 188
50.37804 182
50.40430 196
50.43056 193
50.45682 193
50.48308 199
50.50935 174
50.53561 169
50.56187 177
50.58813 185
50.61439 196
50.64065 193
50.66691 188
50.69317 169
50.71943 185
50.74569 177
50.77195 166
50.79821 190
50.82447 182
50.85073 164
50.87699 202
50.90325 210
50.92952 182
50.95578 177
50.98204 202
51.00830 199
51.03456 177
51.06082 151
51.08708 174
51.11334 188
51.13960 199
51.16586 182
51.19212 177
51.21838 188
51.24464 188
51.27090 182
51.29716 185
51.32342 172
51.34968 177
51.37595 182
51.40221 190
51.42847 185
51.45473 174
51.48099 166
51.50725 159
51.53351 172
51.55977 174
51.58603 164
51.61229 174
51.63855 169
51.66481 161
51.69107 164
51.71733 174
51.74359 159
51.76985 177
51.79612 180
51.82238 177
51.84864 164
51.87490 188
51.90116 166
51.92742 164
51.95368 199
51.97994 177
52.00620 169
52.03246 188
52.05872 174
52.08498 169
52.11124 174
52.13750 169
52.16376 161
52.19002 177
52.21628 177
52.24254 159
52.26880 161
52.29506 146
52.32132 151
52.34759 177
52.37385 161
52.40011 144
52.42637 156
52.45263 144
52.47889 159
52.50515 144
52.53141 172
52.55767 190
52.58393 164
52.61019 174
52.63645 156
52.66271 164
52.68897 151
52.71523 164
52.74149 137
52.76775 156
52.79401 166
52.82027 172
52.84653 169
52.87280 159
52.89906 149
52.92532 169
52.95158 177
52.97784 174
53.00410 172
53.03036 172
53.05662 193
53.08288 156
53.10914 177
53.13540 174
53.16166 169
53.18792 188
53.21418 182
53.24044 164
53.26670 166
53.29296 174
53.31922 182
53.34549 169
53.37175 146
53.39801 164
53.42427 164
53.45053 182
53.47679 128
53.50305 164
53.52931 142
53.55557 161
53.58183 156
53.60809 174
53.63435 156
53.66061 144
53.68687 144
53.71313 125
53.73939 112
53.76565 164
53.79192 128
53.81818 166
53.84444 151
53.87070 154
53.89696 156
53.92322 142
53.94948 161
53.97574 146
54.00200 142
54.02826 177
54.05452 151
54.08078 156
54.10704 144
54.13330 146
54.15956 135
54.18582 142
54.21209 149
54.23835 154
54.26461 142
54.29087 144
54.31713 125
54.34339 137
54.36965 159
54.39591 121
54.42217 156
54.44843 144
54.47469 119
54.50095 135
54.52721 164
54.55347 130
54.57973 139
54.60599 130
54.63225 164
54.65852 135
54.68478 130
54.71104 125
54.73730 159
54.76356 146
54.78982 135
54.81608 119
54.84234 151
54.86860 139
54.89486 151
54.92112 137
54.94738 108
54.97364 149
54.99990 156
55.02616 146
55.05242 149
55.07869 149
55.10495 142
55.13121 139
55.15747 154
55.18373 146
55.20999 164
55.23625 159
55.26251 156
55.28877 128
55.31503 139
55.34129 142
55.36755 142
55.39381 156
55.42007 132
55.44633 139
55.47259 161
55.49885 164
55.52512 182
55.55138 146
55.57764 146
55.60390 164
55.63016 149
55.65642 142
55.68268 130
55.70894 177
55.73520 144
55.76146 137
55.78772 123
55.81398 151
55.84024 130
55.86650 159
55.89276 154
55.91902 137
55.94528 154
55.97154 139
55.99780 121
56.02406 144
56.05033 137
56.07659 154
56.10285 123
56.12911 139
56.15537 128
56.18163 151
56.20789 130
56.23415 174
56.26041 144
56.28667 135
56.31293 121
56.33919 108
56.36545 117
56.39171 144
56.41797 164
56.44423 151
56.47049 144
56.49675 146
56.52301 132
56.54927 146
56.57553 137
56.60180 114
56.62806 149
56.65432 137
56.68058 149
56.70684 149
56.73310 132
56.75936 144
56.78562 139
56.81188 159
56.83814 139
56.86440 139
56.89066 142
56.91692 154
56.94318 149
56.96944 169
56.99570 154
57.02196 137
57.04822 137
57.07449 123
57.10075 135
57.12701 144
57.15327 139
57.17953 177
57.20579 149
57.23205 154
57.25831 154
57.28457 144
57.31083 139
57.33709 146
57.36335 144
57.38961 154
57.41587 121
57.44213 139
57.46839 119
57.49465 149
57.52092 123
57.54718 149
57.57344 159
57.59970 137
57.62596 154
57.65222 135
57.67848 119
57.70474 121
57.73100 166
57.75726 144
57.78352 108
57.80978 137
57.83604 125
57.86230 137
57.88856 161
57.91482 121
57.94109 146
57.96735 135
57.99361 135
58.01987 154
58.04613 137
58.07239 130
58.09865 125
58.12491 142
58.15117 121
58.17743 144
58.20369 130
58.22995 132
58.25621 119
58.28247 117
58.30873 117
58.33499 142
58.36125 149
58.38752 156
58.41378 123
58.44004 139
58.46630 142
58.49256 123
58.51882 144
58.54508 114
58.57134 169
58.59760 135
58.62386 139
58.65012 130
58.67638 137
58.70264 146
58.72890 149
58.75516 128
58.78142 130
58.80769 159
58.83395 154
58.86021 125
58.88647 151
58.91273 137
58.93899 130
58.96525 144
58.99151 128
59.01777 137
59.04403 130
59.07029 137
59.09655 117
59.12281 121
59.14907 132
59.17533 132
59.20159 130
59.22785 144
59.25412 149
59.28038 154
59.30664 146
59.33290 149
59.35916 139
59.38542 139
59.41168 137
59.43794 121
59.46420 149
59.49046 144
59.51672 154
59.54298 130
59.56924 154
59.59550 144
59.62176 139
59.64802 154
59.67428 139
59.70054 156
59.72680 142
59.75306 135
59.77933 137
59.80559 130
59.83185 142
59.85811 161
59.88437 135
59.91063 123
59.93689 121
59.96315 132
59.98941 146
60.01567 159
60.04193 130
60.06819 139
60.09445 130
60.12071 164
60.14697 114
60.17323 119
60.19949 142
60.22575 146
60.25201 142
60.27827 144
60.30453 144
60.33080 146
60.35706 164
60.38332 137
60.40958 121
60.43584 144
60.46210 125
60.48836 135
60.51462 146
60.54088 139
60.56714 137
60.59340 137
60.61966 142
60.64592 149
60.67218 164
60.69844 135
60.72470 135
60.75096 139
60.77722 142
60.80349 123
60.82975 144
60.85601 146
60.88227 139
60.90853 135
60.93479 149
60.96105 149
60.98731 130
61.01357 159
61.03983 149
61.06609 139
61.09235 123
61.11861 144
61.14487 128
61.17113 154
61.19739 139
61.22366 135
61.24992 139
61.27618 128
61.30244 151
61.32870 144
61.35496 125
61.38122 114
61.40748 161
61.43374 137
61.46000 137
61.48626 121
61.51252 159
61.53878 146
61.56504 164
61.59130 128
61.61756 159
61.64382 154
61.67009 154
61.69635 128
61.72261 144
61.74887 137
61.77513 149
61.80139 149
61.82765 137
61.85391 149
61.88017 149
61.90643 139
61.93269 149
61.95895 125
61.98521 142
62.01147 151
62.03773 132
62.06399 149
62.09026 137
62.11652 146
62.14278 130
62.16904 156
62.19530 149
62.22156 149
62.24782 132
62.27408 123
62.30034 132
62.32660 156
62.35286 149
62.37912 119
62.40538 161
62.43164 159
62.45790 164
62.48416 146
62.51042 142
62.53669 137
62.56295 144
62.58921 135
62.61547 137
62.64173 139
62.66799 130
62.69425 137
62.72051 128
62.74677 161
62.77303 149
62.79929 139
62.82555 164
62.85181 144
62.87807 125
62.90433 130
62.93059 149
62.95685 146
62.98312 154
63.00938 154
63.03564 112
63.06190 161
63.08816 151
63.11442 125
63.14068 166
63.16694 142
63.19320 137
63.21946 149
63.24572 139
63.27198 159
63.29824 146
63.32450 146
63.35076 132
63.37702 137
63.40328 142
63.42954 149
63.45580 123
63.48206 149
63.50833 137
63.53459 159
63.56085 144
63.58711 156
63.61337 166
63.63963 132
63.66589 132
63.69215 142
63.71841 159
63.74467 144
63.77093 149
63.79719 169
63.82345 161
63.84971 172
63.87597 139
63.90223 137
63.92849 156
63.95475 169
63.98101 149
64.00727 164
64.03353 156
64.05979 154
64.08606 135
64.11232 154
64.13858 159
64.16484 125
64.19110 159
64.21736 154
64.24362 151
64.26988 169
64.29614 159
64.32241 151
64.34867 169
64.37493 130
64.40119 146
64.42745 102
64.45371 149
64.47997 130
64.50623 161
64.53249 156
64.55875 130
64.58501 114
64.61127 146
64.63753 121
64.66379 121
64.69005 146
64.71631 166
64.74257 139
64.76883 139
64.79509 137
64.82135 125
64.84761 151
64.87387 144
64.90013 125
64.92639 144
64.95266 144
64.97892 142
65.00518 144
65.03144 149
65.05770 149
65.08396 139
65.11022 132
65.13648 151
65.16274 137
65.18900 159
65.21526 135
65.24152 149
65.26778 128
65.29404 125
65.32030 151
65.34656 142
65.37283 130
65.39909 144
65.42535 137
65.45161 146
65.47787 130
65.50413 151
65.53039 119
65.55665 106
65.58291 159
65.60917 121
65.63543 156
65.66169 132
65.68795 128
65.71421 144
65.74047 117
65.76673 137
65.79299 139
65.81926 139
65.84552 125
65.87178 132
65.89804 132
65.92430 142
65.95056 125
65.97682 154
66.00308 125
66.02934 137
66.05560 137
66.08186 146
66.10812 121
66.13438 130
66.16064 132
66.18690 121
66.21316 135
66.23942 121
66.26568 110
66.29194 137
66.31820 130
66.34446 128
66.37072 139
66.39698 125
66.42324 123
66.44951 114
66.47577 137
66.50203 132
66.52829 142
66.55455 114
66.58081 128
66.60707 125
66.63333 130
66.65959 156
66.68586 128
66.71212 139
66.73838 151
66.76464 130
66.79090 117
66.81716 128
66.84342 123
66.86968 130
66.89594 125
66.92220 125
66.94846 119
66.97472 121
67.00098 156
67.02724 130
67.05350 123
67.07976 132
67.10602 128
67.13228 139
67.15854 142
67.18480 135
67.21106 130
67.23732 121
67.26358 137
67.28984 135
67.31610 130
67.34236 121
67.36862 132
67.39489 130
67.42115 125
67.44741 123
67.47367 139
67.49993 117
67.52619 130
67.55246 114
67.57872 104
67.60498 123
67.63124 132
67.65750 130
67.68376 132
67.71002 132
67.73628 121
67.76254 144
67.78880 114
67.81506 128
67.84132 121
67.86758 130
67.89384 121
67.92010 125
67.94636 137
67.97262 125
67.99888 110
68.02514 130
68.05140 121
68.07766 121
68.10392 132
68.13018 132
68.15644 121
68.18270 119
68.20896 137
68.23522 130
68.26149 142
68.28775 130
68.31401 119
68.34027 146
68.36653 121
68.39279 123
68.41905 114
68.44531 130
68.47157 125
68.49783 117
68.52409 123
68.55035 132
68.57662 128
68.60288 135
68.62914 98
68.65540 102
68.68166 119
68.70792 96
68.73418 121
68.76044 121
68.78670 117
68.81296 98
68.83922 128
68.86548 137
68.89174 137
68.91800 128
68.94426 144
68.97052 114
68.99678 114
69.02304 106
69.04930 125
69.07556 114
69.10183 130
69.12809 123
69.15435 123
69.18061 114
69.20687 130
69.23313 117
69.25939 104
69.28565 130
69.31191 114
69.33817 110
69.36443 114
69.39069 117
69.41695 117
69.44321 106
69.46947 106
69.49573 123
69.52199 121
69.54825 117
69.57451 130
69.60077 102
69.62703 112
69.65330 142
69.67956 108
69.70582 121
69.73208 130
69.75834 104
69.78460 125
69.81086 139
69.83712 123
69.86338 117
69.88964 121
69.91590 125
69.94216 90
69.96843 130
69.99469 132
70.02095 110
70.04721 117
70.07347 128
70.09973 108
70.12599 130
70.15225 112
70.17851 112
70.20477 121
70.23103 121
70.25729 123
70.28355 104
70.30981 119
70.33607 121
70.36233 137
70.38859 110
70.41485 100
70.44111 117
70.46737 114
70.49363 104
70.51989 117
70.54615 117
70.57241 106
70.59867 125
70.62493 137
70.65119 112
70.67746 125
70.70372 121
70.72998 104
70.75624 137
70.78250 112
70.80876 130
70.83503 128
70.86129 121
70.88755 130
70.91381 121
70.94007 102
70.96633 139
70.99259 106
71.01885 121
71.04511 128
71.07137 137
71.09763 112
71.12389 128
71.15015 135
71.17641 125
71.20267 121
71.22893 128
71.25519 114
71.28145 132
71.30771 130
71.33397 110
71.36023 119
71.38649 114
71.41275 123
71.43901 114
71.46527 128
71.49153 123
71.51779 121
71.54406 119
71.57032 112
71.59658 121
71.62284 119
71.64910 123
71.67536 125
71.70162 125
71.72788 137
71.75414 121
71.78041 102
71.80667 125
71.83293 98
71.85919 119
71.88545 117
71.91171 108
71.93797 146
71.96423 106
71.99049 100
72.01675 119
72.04301 106
72.06927 112
72.09553 117
72.12179 128
72.14805 114
72.17431 125
72.20057 135
72.22683 121
72.25309 123
72.27935 119
72.30561 114
72.33187 123
72.35813 98
72.38439 125
72.41066 125
72.43692 121
72.46318 110
72.48944 121
72.51570 128
72.54196 121
72.56822 114
72.59448 102
72.62074 114
72.64700 114
72.67326 121
72.69952 119
72.72578 139
72.75204 104
72.77830 110
72.80456 119
72.83083 108
72.85709 119
72.88335 114
72.90961 139
72.93587 135
72.96213 125
72.98839 128
73.01465 121
73.04091 135
73.06717 144
73.09343 121
73.11969 137
73.14595 121
73.17221 119
73.19847 123
73.22473 108
73.25099 130
73.27726 121
73.30352 114
73.32978 119
73.35604 123
73.38230 117
73.40856 125
73.43482 123
73.46108 104
73.48734 112
73.51360 106
73.53986 112
73.56612 154
73.59238 110
73.61864 121
73.64490 112
73.67116 123
73.69742 128
73.72368 119
73.74994 104
73.77620 117
73.80246 114
73.82872 117
73.85498 121
73.88124 108
73.90751 106
73.93377 139
73.96003 104
73.98629 125
74.01255 100
74.03881 100
74.06507 102
74.09133 114
74.11759 121
74.14386 125
74.17012 119
74.19638 121
74.22264 130
74.24890 128
74.27516 128
74.30142 130
74.32768 146
74.35394 132
74.38020 121
74.40646 100
74.43272 114
74.45898 106
74.48524 149
74.51150 90
74.53776 130
74.56402 96
74.59028 121
74.61654 114
74.64280 92
74.66906 119
74.69532 92
74.72158 130
74.74784 125
74.77410 137
74.80036 112
74.82663 100
74.85289 117
74.87915 123
74.90541 119
74.93167 110
74.95793 112
74.9842  104
75.01046 125
75.03672 121
75.06298 110
75.08924 128
75.11550 94
75.14176 121
75.16802 121
75.19428 114
75.22054 123
75.24680 123
75.27306 130
75.29932 119
75.32558 130
75.35184 114
75.37810 121
75.40436 117
75.43062 108
75.45688 108
75.48314 128
75.50940 119
75.53566 121
75.56192 106
75.58818 112
75.61444 112
75.64070 130
75.66696 110
75.69323 117
75.71949 130
75.74575 146
75.77201 104
75.79827 125
75.82453 123
75.85079 112
75.87705 132
75.90331 137
75.92957 100
75.95583 130
75.98209 130
76.00835 110
76.03462 121
76.06088 94
76.08714 112
76.11340 130
76.13966 114
76.16592 123
76.19218 104
76.21844 142
76.24470 117
76.27096 102
76.29722 137
76.32348 119
76.34974 104
76.37600 137
76.40226 117
76.42852 104
76.45478 149
76.48104 121
76.50730 106
76.53356 123
76.55983 135
76.58609 123
76.61235 121
76.63861 125
76.66487 114
76.69113 100
76.71739 119
76.74365 146
76.76991 128
76.79617 121
76.82243 130
76.84869 130
76.87495 108
76.90121 119
76.92747 132
76.95373 125
76.97999 123
77.00625 142
77.03251 121
77.05877 114
77.08504 104
77.11130 130
77.13756 128
77.16382 123
77.19008 151
77.21634 123
77.24260 121
77.26886 121
77.29512 106
77.32138 121
77.34764 119
77.37390 121
77.40016 137
77.42643 100
77.45269 110
77.47895 128
77.50521 119
77.53147 135
77.55773 110
77.58399 98
77.61025 100
77.63651 106
77.66277 106
77.68903 110
77.71529 117
77.74155 112
77.76781 132
77.79407 114
77.82033 128
77.84659 96
77.87285 117
77.89911 125
77.92537 108
77.95163 104
77.97789 137
78.00415 114
78.03041 119
78.05667 106
78.08293 114
78.1092  98
78.13546 130
78.16172 110
78.18798 149
78.21424 110
78.24050 108
78.26676 106
78.29303 110
78.31929 114
78.34555 112
78.37181 119
78.39807 121
78.42433 112
78.45059 108
78.47685 125
78.50311 119
78.52937 106
78.55563 121
78.58189 110
78.60815 117
78.63441 102
78.66067 106
78.68693 100
78.71319 114
78.73945 114
78.76571 90
78.79197 114
78.81823 125
78.84449 130
78.87075 100
78.89701 117
78.92327 121
78.94953 94
78.9758  102
79.00206 92
79.02832 98
79.05458 100
79.08084 114
79.10710 96
79.13336 123
79.15962 114
79.18588 110
79.21214 110
79.23841 104
79.26467 94
79.29093 110
79.31719 104
79.34345 123
79.36971 100
79.39597 100
79.42223 123
79.44849 98
79.47475 100
79.50101 100
79.52727 114
79.55353 139
79.57979 96
79.60605 112
79.63231 96
79.65857 90
79.68483 96
79.71109 121
79.73735 123
79.76361 98
79.78987 98
79.81613 79
79.8424  112
79.86866 104
79.89492 130
79.92118 112
79.94744 98
79.97370 90
