# Supplementary material for: Effect of mesoporous bioactive glass on odontogenic differentiation of human dental pulp stem cells
Source: PeerJ. 2021 Nov 23;9:e12421. doi: 10.7717/peerj.12421 (PMC8621711; doi:10.7717/peerj.12421)
Supplement: Supplemental Information 1 [file peerj-09-12421-s001.zip › Raw data/Figure 1/Figure1 E-60S.CSV]

3.991926e+002	9.066773e+001
4.011211e+002	8.898634e+001
4.030495e+002	8.837129e+001
4.049780e+002	8.781297e+001
4.069065e+002	8.725945e+001
4.088349e+002	8.630730e+001
4.107634e+002	8.556049e+001
4.126919e+002	8.469488e+001
4.146203e+002	8.374198e+001
4.165488e+002	8.289690e+001
4.184773e+002	8.205265e+001
4.204057e+002	8.057130e+001
4.223342e+002	7.992511e+001
4.242627e+002	7.853880e+001
4.261911e+002	7.721420e+001
4.281196e+002	7.588007e+001
4.300481e+002	7.447614e+001
4.319765e+002	7.298174e+001
4.339050e+002	7.172471e+001
4.358335e+002	6.995322e+001
4.377619e+002	6.821852e+001
4.396904e+002	6.657226e+001
4.416189e+002	6.486886e+001
4.435473e+002	6.274948e+001
4.454758e+002	6.105978e+001
4.474043e+002	5.896392e+001
4.493327e+002	5.706195e+001
4.512612e+002	5.501956e+001
4.531897e+002	5.288301e+001
4.551181e+002	5.104713e+001
4.570466e+002	4.909285e+001
4.589751e+002	4.685493e+001
4.609035e+002	4.561501e+001
4.628320e+002	4.396743e+001
4.647605e+002	4.274852e+001
4.666889e+002	4.170172e+001
4.686174e+002	4.121065e+001
4.705459e+002	4.091309e+001
4.724743e+002	4.126462e+001
4.744028e+002	4.193499e+001
4.763313e+002	4.308108e+001
4.782597e+002	4.451878e+001
4.801882e+002	4.638396e+001
4.821167e+002	4.818770e+001
4.840451e+002	5.043354e+001
4.859736e+002	5.283939e+001
4.879021e+002	5.516782e+001
4.898305e+002	5.727689e+001
4.917590e+002	5.968743e+001
4.936875e+002	6.207704e+001
4.956159e+002	6.423766e+001
4.975444e+002	6.626649e+001
4.994729e+002	6.822839e+001
5.014013e+002	6.997414e+001
5.033298e+002	7.185989e+001
5.052583e+002	7.327395e+001
5.071867e+002	7.466000e+001
5.091152e+002	7.585696e+001
5.110437e+002	7.690627e+001
5.129721e+002	7.777298e+001
5.149006e+002	7.838464e+001
5.168290e+002	7.897906e+001
5.187575e+002	7.961135e+001
5.206860e+002	8.006952e+001
5.226144e+002	8.047772e+001
5.245429e+002	8.075674e+001
5.264714e+002	8.097041e+001
5.283998e+002	8.117182e+001
5.303283e+002	8.137328e+001
5.322568e+002	8.146872e+001
5.341852e+002	8.148812e+001
5.361137e+002	8.159851e+001
5.380422e+002	8.166122e+001
5.399706e+002	8.160254e+001
5.418991e+002	8.160105e+001
5.438276e+002	8.159167e+001
5.457560e+002	8.148103e+001
5.476845e+002	8.139588e+001
5.496130e+002	8.138012e+001
5.515414e+002	8.129124e+001
5.534699e+002	8.110566e+001
5.553984e+002	8.094745e+001
5.573268e+002	8.071994e+001
5.592553e+002	8.031378e+001
5.611838e+002	7.999191e+001
5.631122e+002	7.981765e+001
5.650407e+002	7.982778e+001
5.669692e+002	7.999816e+001
5.688976e+002	8.036658e+001
5.708261e+002	8.077668e+001
5.727546e+002	8.110416e+001
5.746830e+002	8.138371e+001
5.766115e+002	8.167262e+001
5.785400e+002	8.196405e+001
5.804684e+002	8.238631e+001
5.823969e+002	8.286505e+001
5.843254e+002	8.324554e+001
5.862538e+002	8.362466e+001
5.881823e+002	8.402972e+001
5.901108e+002	8.425685e+001
5.920392e+002	8.441057e+001
5.939677e+002	8.465715e+001
5.958962e+002	8.476567e+001
5.978246e+002	8.468490e+001
5.997531e+002	8.459580e+001
6.016816e+002	8.444037e+001
6.036100e+002	8.427763e+001
6.055385e+002	8.432246e+001
6.074670e+002	8.455204e+001
6.093954e+002	8.488866e+001
6.113239e+002	8.542661e+001
6.132524e+002	8.596512e+001
6.151808e+002	8.636671e+001
6.171093e+002	8.684904e+001
6.190378e+002	8.752797e+001
6.209662e+002	8.807429e+001
6.228947e+002	8.844786e+001
6.248232e+002	8.878458e+001
6.267516e+002	8.909094e+001
6.286801e+002	8.942432e+001
6.306086e+002	8.982272e+001
6.325370e+002	9.003982e+001
6.344655e+002	9.017780e+001
6.363940e+002	9.040233e+001
6.383224e+002	9.058124e+001
6.402509e+002	9.067699e+001
6.421794e+002	9.089689e+001
6.441078e+002	9.106736e+001
6.460363e+002	9.106824e+001
6.479648e+002	9.114103e+001
6.498932e+002	9.129861e+001
6.518217e+002	9.129035e+001
6.537502e+002	9.134427e+001
6.556786e+002	9.154359e+001
6.576071e+002	9.160796e+001
6.595356e+002	9.164142e+001
6.614641e+002	9.186304e+001
6.633925e+002	9.200912e+001
6.653210e+002	9.196069e+001
6.672495e+002	9.173309e+001
6.691779e+002	9.180781e+001
6.711064e+002	9.213042e+001
6.730349e+002	9.228279e+001
6.749633e+002	9.245219e+001
6.768918e+002	9.246567e+001
6.788203e+002	9.244635e+001
6.807487e+002	9.263206e+001
6.826772e+002	9.273375e+001
6.846057e+002	9.267685e+001
6.865341e+002	9.278035e+001
6.884626e+002	9.292023e+001
6.903911e+002	9.289373e+001
6.923195e+002	9.297689e+001
6.942480e+002	9.317708e+001
6.961765e+002	9.317311e+001
6.981049e+002	9.315170e+001
7.000334e+002	9.334624e+001
7.019619e+002	9.340803e+001
7.038903e+002	9.331361e+001
7.058188e+002	9.341348e+001
7.077473e+002	9.354540e+001
7.096757e+002	9.348441e+001
7.116042e+002	9.351744e+001
7.135327e+002	9.365826e+001
7.154611e+002	9.367192e+001
7.173896e+002	9.365086e+001
7.193181e+002	9.372315e+001
7.212465e+002	9.376109e+001
7.231750e+002	9.375946e+001
7.251035e+002	9.384363e+001
7.270319e+002	9.391891e+001
7.289604e+002	9.386090e+001
7.308889e+002	9.386943e+001
7.328173e+002	9.396082e+001
7.347458e+002	9.396014e+001
7.366743e+002	9.392184e+001
7.386027e+002	9.399223e+001
7.405312e+002	9.402405e+001
7.424597e+002	9.396472e+001
7.443881e+002	9.399158e+001
7.463166e+002	9.409248e+001
7.482451e+002	9.407351e+001
7.501735e+002	9.406058e+001
7.521020e+002	9.413644e+001
7.540305e+002	9.413757e+001
7.559589e+002	9.408610e+001
7.578874e+002	9.413440e+001
7.598159e+002	9.414893e+001
7.617443e+002	9.404595e+001
7.636728e+002	9.396671e+001
7.656013e+002	9.387532e+001
7.675297e+002	9.356066e+001
7.694582e+002	9.313130e+001
7.713867e+002	9.263535e+001
7.733151e+002	9.190787e+001
7.752436e+002	9.102974e+001
7.771721e+002	9.021097e+001
7.791005e+002	8.940034e+001
7.810290e+002	8.856018e+001
7.829575e+002	8.784261e+001
7.848859e+002	8.720557e+001
7.868144e+002	8.658180e+001
7.887429e+002	8.607833e+001
7.906713e+002	8.570876e+001
7.925998e+002	8.534309e+001
7.945283e+002	8.507056e+001
7.964567e+002	8.495738e+001
7.983852e+002	8.487698e+001
8.003137e+002	8.485379e+001
8.022421e+002	8.498254e+001
8.041706e+002	8.513608e+001
8.060991e+002	8.533824e+001
8.080275e+002	8.569213e+001
8.099560e+002	8.609867e+001
8.118845e+002	8.649430e+001
8.138129e+002	8.702577e+001
8.157414e+002	8.763496e+001
8.176699e+002	8.819103e+001
8.195983e+002	8.882933e+001
8.215268e+002	8.958109e+001
8.234553e+002	9.026745e+001
8.253837e+002	9.097448e+001
8.273122e+002	9.179035e+001
8.292407e+002	9.255070e+001
8.311691e+002	9.327923e+001
8.330976e+002	9.409052e+001
8.350261e+002	9.488177e+001
8.369545e+002	9.556860e+001
8.388830e+002	9.628351e+001
8.408115e+002	9.701613e+001
8.427399e+002	9.761393e+001
8.446684e+002	9.811705e+001
8.465969e+002	9.864785e+001
8.485253e+002	9.906087e+001
8.504538e+002	9.931802e+001
8.523823e+002	9.956910e+001
8.543107e+002	9.978412e+001
8.562392e+002	9.982914e+001
8.581677e+002	9.988116e+001
8.600961e+002	9.999648e+001
8.620246e+002	9.998814e+001
8.639531e+002	9.989397e+001
8.658815e+002	9.989724e+001
8.678100e+002	9.983802e+001
8.697385e+002	9.970908e+001
8.716669e+002	9.968105e+001
8.735954e+002	9.968848e+001
8.755239e+002	9.963946e+001
8.774523e+002	9.969526e+001
8.793808e+002	9.973764e+001
8.813093e+002	9.958131e+001
8.832377e+002	9.933963e+001
8.851662e+002	9.912430e+001
8.870947e+002	9.882237e+001
8.890231e+002	9.850220e+001
8.909516e+002	9.825238e+001
8.928801e+002	9.796677e+001
8.948085e+002	9.762865e+001
8.967370e+002	9.734026e+001
8.986655e+002	9.704404e+001
9.005939e+002	9.669664e+001
9.025224e+002	9.637282e+001
9.044509e+002	9.608323e+001
9.063793e+002	9.574113e+001
9.083078e+002	9.539031e+001
9.102363e+002	9.505920e+001
9.121647e+002	9.468759e+001
9.140932e+002	9.427751e+001
9.160217e+002	9.385749e+001
9.179501e+002	9.340798e+001
9.198786e+002	9.292364e+001
9.218071e+002	9.243127e+001
9.237355e+002	9.193331e+001
9.256640e+002	9.140039e+001
9.275925e+002	9.086703e+001
9.295209e+002	9.036586e+001
9.314494e+002	8.984144e+001
9.333779e+002	8.931186e+001
9.353063e+002	8.882697e+001
9.372348e+002	8.833466e+001
9.391633e+002	8.781017e+001
9.410917e+002	8.734929e+001
9.430202e+002	8.691707e+001
9.449487e+002	8.643838e+001
9.468771e+002	8.599076e+001
9.488056e+002	8.561759e+001
9.507341e+002	8.521586e+001
9.526625e+002	8.483910e+001
9.545910e+002	8.454625e+001
9.565195e+002	8.426570e+001
9.584479e+002	8.399571e+001
9.603764e+002	8.384856e+001
9.623049e+002	8.380781e+001
9.642333e+002	8.382307e+001
9.661618e+002	8.396294e+001
9.680903e+002	8.425995e+001
9.700187e+002	8.462734e+001
9.719472e+002	8.507494e+001
9.738757e+002	8.566670e+001
9.758041e+002	8.637260e+001
9.777326e+002	8.709242e+001
9.796611e+002	8.784961e+001
9.815895e+002	8.862487e+001
9.835180e+002	8.927503e+001
9.854465e+002	8.976276e+001
9.873749e+002	9.015096e+001
9.893034e+002	9.033001e+001
9.912319e+002	9.023811e+001
9.931603e+002	8.998371e+001
9.950888e+002	8.954389e+001
9.970173e+002	8.885016e+001
9.989457e+002	8.800699e+001
1.000874e+003	8.704158e+001
1.002803e+003	8.587341e+001
1.004731e+003	8.453954e+001
1.006660e+003	8.309849e+001
1.008588e+003	8.148845e+001
1.010517e+003	7.971637e+001
1.012445e+003	7.782652e+001
1.014373e+003	7.580202e+001
1.016302e+003	7.359919e+001
1.018230e+003	7.129078e+001
1.020159e+003	6.886647e+001
1.022087e+003	6.631197e+001
1.024016e+003	6.364297e+001
1.025944e+003	6.093434e+001
1.027873e+003	5.818589e+001
1.029801e+003	5.550479e+001
1.031730e+003	5.290092e+001
1.033658e+003	5.039030e+001
1.035587e+003	4.794127e+001
1.037515e+003	4.560523e+001
1.039443e+003	4.330098e+001
1.041372e+003	4.108761e+001
1.043300e+003	3.890654e+001
1.045229e+003	3.681713e+001
1.047157e+003	3.476252e+001
1.049086e+003	3.282250e+001
1.051014e+003	3.091175e+001
1.052943e+003	2.912184e+001
1.054871e+003	2.739746e+001
1.056800e+003	2.582194e+001
1.058728e+003	2.427468e+001
1.060657e+003	2.287052e+001
1.062585e+003	2.151013e+001
1.064514e+003	2.027614e+001
1.066442e+003	1.907221e+001
1.068370e+003	1.800791e+001
1.070299e+003	1.693571e+001
1.072227e+003	1.600397e+001
1.074156e+003	1.508342e+001
1.076084e+003	1.429606e+001
1.078013e+003	1.349806e+001
1.079941e+003	1.283475e+001
1.081870e+003	1.216587e+001
1.083798e+003	1.163784e+001
1.085727e+003	1.108812e+001
1.087655e+003	1.069455e+001
1.089584e+003	1.030647e+001
1.091512e+003	1.010789e+001
1.093441e+003	9.946857e+000
1.095369e+003	1.000850e+001
1.097297e+003	1.016959e+001
1.099226e+003	1.059953e+001
1.101154e+003	1.121725e+001
1.103083e+003	1.217730e+001
1.105011e+003	1.330732e+001
1.106940e+003	1.474257e+001
1.108868e+003	1.623980e+001
1.110797e+003	1.786510e+001
1.112725e+003	1.947493e+001
1.114654e+003	2.109945e+001
1.116582e+003	2.255543e+001
1.118511e+003	2.396534e+001
1.120439e+003	2.523284e+001
1.122368e+003	2.641264e+001
1.124296e+003	2.739713e+001
1.126224e+003	2.835068e+001
1.128153e+003	2.917482e+001
1.130081e+003	2.995619e+001
1.132010e+003	3.064615e+001
1.133938e+003	3.132850e+001
1.135867e+003	3.189242e+001
1.137795e+003	3.245257e+001
1.139724e+003	3.295633e+001
1.141652e+003	3.344271e+001
1.143581e+003	3.385252e+001
1.145509e+003	3.431477e+001
1.147438e+003	3.469588e+001
1.149366e+003	3.507111e+001
1.151295e+003	3.541167e+001
1.153223e+003	3.578227e+001
1.155151e+003	3.607938e+001
1.157080e+003	3.640853e+001
1.159008e+003	3.671173e+001
1.160937e+003	3.702235e+001
1.162865e+003	3.727964e+001
1.164794e+003	3.760201e+001
1.166722e+003	3.790002e+001
1.168651e+003	3.820339e+001
1.170579e+003	3.850697e+001
1.172508e+003	3.886708e+001
1.174436e+003	3.915637e+001
1.176365e+003	3.948713e+001
1.178293e+003	3.981258e+001
1.180222e+003	4.015934e+001
1.182150e+003	4.045890e+001
1.184078e+003	4.082485e+001
1.186007e+003	4.117434e+001
1.187935e+003	4.153499e+001
1.189864e+003	4.187940e+001
1.191792e+003	4.226540e+001
1.193721e+003	4.260594e+001
1.195649e+003	4.296993e+001
1.197578e+003	4.332936e+001
1.199506e+003	4.372128e+001
1.201435e+003	4.406936e+001
1.203363e+003	4.447192e+001
1.205292e+003	4.485981e+001
1.207220e+003	4.525690e+001
1.209149e+003	4.563562e+001
1.211077e+003	4.606452e+001
1.213005e+003	4.646842e+001
1.214934e+003	4.691132e+001
1.216862e+003	4.735795e+001
1.218791e+003	4.784227e+001
1.220719e+003	4.830598e+001
1.222648e+003	4.883636e+001
1.224576e+003	4.935573e+001
1.226505e+003	4.991100e+001
1.228433e+003	5.048612e+001
1.230362e+003	5.114020e+001
1.232290e+003	5.179932e+001
1.234219e+003	5.255367e+001
1.236147e+003	5.337912e+001
1.238076e+003	5.433273e+001
1.240004e+003	5.539578e+001
1.241932e+003	5.667154e+001
1.243861e+003	5.813801e+001
1.245789e+003	5.985943e+001
1.247718e+003	6.180454e+001
1.249646e+003	6.401323e+001
1.251575e+003	6.636414e+001
1.253503e+003	6.884604e+001
1.255432e+003	7.132530e+001
1.257360e+003	7.366846e+001
1.259289e+003	7.583189e+001
1.261217e+003	7.790514e+001
1.263146e+003	7.968855e+001
1.265074e+003	8.121877e+001
1.267003e+003	8.261032e+001
1.268931e+003	8.384602e+001
1.270859e+003	8.489674e+001
1.272788e+003	8.591744e+001
1.274716e+003	8.686653e+001
1.276645e+003	8.764429e+001
1.278573e+003	8.833867e+001
1.280502e+003	8.905330e+001
1.282430e+003	8.966465e+001
1.284359e+003	9.017427e+001
1.286287e+003	9.069255e+001
1.288216e+003	9.117930e+001
1.290144e+003	9.159187e+001
1.292073e+003	9.202110e+001
1.294001e+003	9.243357e+001
1.295930e+003	9.273425e+001
1.297858e+003	9.304031e+001
1.299786e+003	9.338635e+001
1.301715e+003	9.365827e+001
1.303643e+003	9.387539e+001
1.305572e+003	9.413424e+001
1.307500e+003	9.437782e+001
1.309429e+003	9.455949e+001
1.311357e+003	9.470863e+001
1.313286e+003	9.489469e+001
1.315214e+003	9.507677e+001
1.317143e+003	9.518800e+001
1.319071e+003	9.537332e+001
1.321000e+003	9.562565e+001
1.322928e+003	9.579009e+001
1.324857e+003	9.595731e+001
1.326785e+003	9.613928e+001
1.328714e+003	9.623756e+001
1.330642e+003	9.632905e+001
1.332570e+003	9.647904e+001
1.334499e+003	9.653860e+001
1.336427e+003	9.646594e+001
1.338356e+003	9.636957e+001
1.340284e+003	9.655750e+001
1.342213e+003	9.686047e+001
1.344141e+003	9.700574e+001
1.346070e+003	9.710180e+001
1.347998e+003	9.713138e+001
1.349927e+003	9.715787e+001
1.351855e+003	9.723620e+001
1.353784e+003	9.725224e+001
1.355712e+003	9.727230e+001
1.357641e+003	9.733637e+001
1.359569e+003	9.733903e+001
1.361497e+003	9.719728e+001
1.363426e+003	9.723566e+001
1.365354e+003	9.743911e+001
1.367283e+003	9.745766e+001
1.369211e+003	9.744755e+001
1.371140e+003	9.748943e+001
1.373068e+003	9.736603e+001
1.374997e+003	9.732052e+001
1.376925e+003	9.743377e+001
1.378854e+003	9.742471e+001
1.380782e+003	9.735488e+001
1.382711e+003	9.721732e+001
1.384639e+003	9.706597e+001
1.386568e+003	9.692100e+001
1.388496e+003	9.703682e+001
1.390424e+003	9.717116e+001
1.392353e+003	9.711797e+001
1.394281e+003	9.688215e+001
1.396210e+003	9.678876e+001
1.398138e+003	9.680182e+001
1.400067e+003	9.689321e+001
1.401995e+003	9.701063e+001
1.403924e+003	9.694653e+001
1.405852e+003	9.696735e+001
1.407781e+003	9.707484e+001
1.409709e+003	9.711751e+001
1.411638e+003	9.713787e+001
1.413566e+003	9.720067e+001
1.415495e+003	9.715528e+001
1.417423e+003	9.696144e+001
1.419351e+003	9.700685e+001
1.421280e+003	9.735600e+001
1.423208e+003	9.753745e+001
1.425137e+003	9.787755e+001
1.427065e+003	9.816803e+001
1.428994e+003	9.835998e+001
1.430922e+003	9.861339e+001
1.432851e+003	9.887507e+001
1.434779e+003	9.901086e+001
1.436708e+003	9.915508e+001
1.438636e+003	9.953216e+001
1.440565e+003	9.979623e+001
1.442493e+003	9.992360e+001
1.444422e+003	9.994669e+001
1.446350e+003	9.985994e+001
1.448278e+003	9.981673e+001
1.450207e+003	9.981040e+001
1.452135e+003	9.969439e+001
1.454064e+003	9.947713e+001
1.455992e+003	9.895556e+001
1.457921e+003	9.863130e+001
1.459849e+003	9.912628e+001
1.461778e+003	9.925167e+001
1.463706e+003	9.907291e+001
1.465635e+003	9.890816e+001
1.467563e+003	9.896797e+001
1.469492e+003	9.887097e+001
1.471420e+003	9.848511e+001
1.473349e+003	9.815489e+001
1.475277e+003	9.835020e+001
1.477205e+003	9.851279e+001
1.479134e+003	9.860081e+001
1.481062e+003	9.854648e+001
1.482991e+003	9.855563e+001
1.484919e+003	9.848357e+001
1.486848e+003	9.821037e+001
1.488776e+003	9.784149e+001
1.490705e+003	9.797282e+001
1.492633e+003	9.825748e+001
1.494562e+003	9.819019e+001
1.496490e+003	9.786433e+001
1.498419e+003	9.785107e+001
1.500347e+003	9.796794e+001
1.502276e+003	9.800784e+001
1.504204e+003	9.790118e+001
1.506132e+003	9.723926e+001
1.508061e+003	9.696162e+001
1.509989e+003	9.753667e+001
1.511918e+003	9.779981e+001
1.513846e+003	9.786790e+001
1.515775e+003	9.764501e+001
1.517703e+003	9.762093e+001
1.519632e+003	9.760030e+001
1.521560e+003	9.729732e+001
1.523489e+003	9.757909e+001
1.525417e+003	9.770160e+001
1.527346e+003	9.786706e+001
1.529274e+003	9.811040e+001
1.531203e+003	9.811048e+001
1.533131e+003	9.789122e+001
1.535059e+003	9.801123e+001
1.536988e+003	9.807101e+001
1.538916e+003	9.767786e+001
1.540845e+003	9.696422e+001
1.542773e+003	9.735606e+001
1.544702e+003	9.777419e+001
1.546630e+003	9.814171e+001
1.548559e+003	9.813470e+001
1.550487e+003	9.802003e+001
1.552416e+003	9.800661e+001
1.554344e+003	9.773112e+001
1.556273e+003	9.756062e+001
1.558201e+003	9.711125e+001
1.560130e+003	9.729193e+001
1.562058e+003	9.749218e+001
1.563986e+003	9.744436e+001
1.565915e+003	9.728469e+001
1.567843e+003	9.710986e+001
1.569772e+003	9.676452e+001
1.571700e+003	9.673448e+001
1.573629e+003	9.651690e+001
1.575557e+003	9.605408e+001
1.577486e+003	9.579549e+001
1.579414e+003	9.581809e+001
1.581343e+003	9.561462e+001
1.583271e+003	9.538226e+001
1.585200e+003	9.506775e+001
1.587128e+003	9.474831e+001
1.589057e+003	9.436864e+001
1.590985e+003	9.399052e+001
1.592913e+003	9.352535e+001
1.594842e+003	9.305884e+001
1.596770e+003	9.258358e+001
1.598699e+003	9.210970e+001
1.600627e+003	9.146449e+001
1.602556e+003	9.079018e+001
1.604484e+003	9.008308e+001
1.606413e+003	8.938421e+001
1.608341e+003	8.850966e+001
1.610270e+003	8.774251e+001
1.612198e+003	8.696504e+001
1.614127e+003	8.628602e+001
1.616055e+003	8.521214e+001
1.617984e+003	8.429938e+001
1.619912e+003	8.388506e+001
1.621840e+003	8.335712e+001
1.623769e+003	8.251656e+001
1.625697e+003	8.222767e+001
1.627626e+003	8.183389e+001
1.629554e+003	8.165469e+001
1.631483e+003	8.150302e+001
1.633411e+003	8.132719e+001
1.635340e+003	8.087117e+001
1.637268e+003	8.112206e+001
1.639197e+003	8.144159e+001
1.641125e+003	8.174368e+001
1.643054e+003	8.193604e+001
1.644982e+003	8.198297e+001
1.646911e+003	8.209503e+001
1.648839e+003	8.296964e+001
1.650767e+003	8.318251e+001
1.652696e+003	8.330786e+001
1.654624e+003	8.454301e+001
1.656553e+003	8.518375e+001
1.658481e+003	8.572656e+001
1.660410e+003	8.614790e+001
1.662338e+003	8.662694e+001
1.664267e+003	8.744875e+001
1.666195e+003	8.789596e+001
1.668124e+003	8.814468e+001
1.670052e+003	8.873576e+001
1.671981e+003	8.947511e+001
1.673909e+003	8.990987e+001
1.675838e+003	9.062801e+001
1.677766e+003	9.116509e+001
1.679694e+003	9.147433e+001
1.681623e+003	9.176963e+001
1.683551e+003	9.195452e+001
1.685480e+003	9.292889e+001
1.687408e+003	9.334193e+001
1.689337e+003	9.380279e+001
1.691265e+003	9.433109e+001
1.693194e+003	9.455658e+001
1.695122e+003	9.451594e+001
1.697051e+003	9.455618e+001
1.698979e+003	9.478649e+001
1.700908e+003	9.555347e+001
1.702836e+003	9.592204e+001
1.704765e+003	9.609218e+001
1.706693e+003	9.653281e+001
1.708621e+003	9.690654e+001
1.710550e+003	9.711582e+001
1.712478e+003	9.720662e+001
1.714407e+003	9.702393e+001
1.716335e+003	9.690520e+001
1.718264e+003	9.744304e+001
1.720192e+003	9.794398e+001
1.722121e+003	9.809558e+001
1.724049e+003	9.826933e+001
1.725978e+003	9.844080e+001
1.727906e+003	9.848343e+001
1.729835e+003	9.839465e+001
1.731763e+003	9.830713e+001
1.733692e+003	9.821207e+001
1.735620e+003	9.864671e+001
1.737548e+003	9.877563e+001
1.739477e+003	9.880286e+001
1.741405e+003	9.891463e+001
1.743334e+003	9.892262e+001
1.745262e+003	9.894676e+001
1.747191e+003	9.886398e+001
1.749119e+003	9.880527e+001
1.751048e+003	9.904695e+001
1.752976e+003	9.934308e+001
1.754905e+003	9.942168e+001
1.756833e+003	9.935672e+001
1.758762e+003	9.944173e+001
1.760690e+003	9.941483e+001
1.762619e+003	9.948151e+001
1.764547e+003	9.962678e+001
1.766475e+003	9.960793e+001
1.768404e+003	9.950426e+001
1.770332e+003	9.938174e+001
1.772261e+003	9.923770e+001
1.774189e+003	9.951937e+001
1.776118e+003	9.969050e+001
1.778046e+003	9.973874e+001
1.779975e+003	9.968468e+001
1.781903e+003	9.976534e+001
1.783832e+003	9.978732e+001
1.785760e+003	9.983414e+001
1.787689e+003	9.987679e+001
1.789617e+003	9.975056e+001
1.791546e+003	9.952208e+001
1.793474e+003	9.963840e+001
1.795402e+003	9.973149e+001
1.797331e+003	9.979066e+001
1.799259e+003	9.976225e+001
1.801188e+003	9.973651e+001
1.803116e+003	9.986658e+001
1.805045e+003	9.995644e+001
1.806973e+003	9.994164e+001
1.808902e+003	9.989208e+001
1.810830e+003	9.983507e+001
1.812759e+003	9.992469e+001
1.814687e+003	1.000000e+002
1.816616e+003	9.997340e+001
1.818544e+003	9.997031e+001
1.820473e+003	9.997566e+001
1.822401e+003	9.990421e+001
1.824329e+003	9.979319e+001
1.826258e+003	9.979850e+001
1.828186e+003	9.973703e+001
1.830115e+003	9.965000e+001
1.832043e+003	9.980444e+001
1.833972e+003	9.983492e+001
1.835900e+003	9.978651e+001
1.837829e+003	9.975624e+001
1.839757e+003	9.977980e+001
1.841686e+003	9.966029e+001
1.843614e+003	9.943583e+001
1.845543e+003	9.944299e+001
1.847471e+003	9.954238e+001
1.849400e+003	9.960633e+001
1.851328e+003	9.964219e+001
1.853256e+003	9.962305e+001
1.855185e+003	9.960294e+001
1.857113e+003	9.954828e+001
1.859042e+003	9.950997e+001
1.860970e+003	9.948750e+001
1.862899e+003	9.948440e+001
1.864827e+003	9.940952e+001
1.866756e+003	9.921326e+001
1.868684e+003	9.907324e+001
1.870613e+003	9.928078e+001
1.872541e+003	9.942091e+001
1.874470e+003	9.945586e+001
1.876398e+003	9.945378e+001
1.878327e+003	9.945150e+001
1.880255e+003	9.945245e+001
1.882183e+003	9.946303e+001
1.884112e+003	9.945240e+001
1.886040e+003	9.947215e+001
1.887969e+003	9.942721e+001
1.889897e+003	9.941472e+001
1.891826e+003	9.950629e+001
1.893754e+003	9.950088e+001
1.895683e+003	9.951395e+001
1.897611e+003	9.960050e+001
1.899540e+003	9.962858e+001
1.901468e+003	9.963844e+001
1.903397e+003	9.965305e+001
1.905325e+003	9.966343e+001
1.907254e+003	9.962033e+001
1.909182e+003	9.959370e+001
1.911110e+003	9.965974e+001
1.913039e+003	9.970965e+001
1.914967e+003	9.969711e+001
1.916896e+003	9.962708e+001
1.918824e+003	9.961654e+001
1.920753e+003	9.962347e+001
1.922681e+003	9.956568e+001
1.924610e+003	9.966792e+001
1.926538e+003	9.971171e+001
1.928467e+003	9.971454e+001
1.930395e+003	9.971029e+001
1.932324e+003	9.968444e+001
1.934252e+003	9.966219e+001
1.936181e+003	9.966946e+001
1.938109e+003	9.964716e+001
1.940037e+003	9.957033e+001
1.941966e+003	9.945245e+001
1.943894e+003	9.947538e+001
1.945823e+003	9.948837e+001
1.947751e+003	9.950249e+001
1.949680e+003	9.951046e+001
1.951608e+003	9.949580e+001
1.953537e+003	9.944542e+001
1.955465e+003	9.940746e+001
1.957394e+003	9.932462e+001
1.959322e+003	9.927332e+001
1.961251e+003	9.932417e+001
1.963179e+003	9.934704e+001
1.965108e+003	9.926978e+001
1.967036e+003	9.919402e+001
1.968964e+003	9.924378e+001
1.970893e+003	9.926429e+001
1.972821e+003	9.923646e+001
1.974750e+003	9.921767e+001
1.976678e+003	9.919493e+001
1.978607e+003	9.916761e+001
1.980535e+003	9.914460e+001
1.982464e+003	9.913412e+001
1.984392e+003	9.911483e+001
1.986321e+003	9.906638e+001
1.988249e+003	9.901820e+001
1.990178e+003	9.898627e+001
1.992106e+003	9.892371e+001
1.994035e+003	9.897098e+001
1.995963e+003	9.901108e+001
1.997891e+003	9.900267e+001
1.999820e+003	9.898237e+001
2.001748e+003	9.898829e+001
2.003677e+003	9.898900e+001
2.005605e+003	9.896799e+001
2.007534e+003	9.895047e+001
2.009462e+003	9.895900e+001
2.011391e+003	9.894899e+001
2.013319e+003	9.893021e+001
2.015248e+003	9.889690e+001
2.017176e+003	9.886469e+001
2.019105e+003	9.888935e+001
2.021033e+003	9.892439e+001
2.022962e+003	9.893378e+001
2.024890e+003	9.893230e+001
2.026818e+003	9.891385e+001
2.028747e+003	9.891485e+001
2.030675e+003	9.893817e+001
2.032604e+003	9.894714e+001
2.034532e+003	9.895359e+001
2.036461e+003	9.896512e+001
2.038389e+003	9.895175e+001
2.040318e+003	9.892470e+001
2.042246e+003	9.894054e+001
2.044175e+003	9.896564e+001
2.046103e+003	9.896716e+001
2.048031e+003	9.898475e+001
2.049960e+003	9.899232e+001
2.051888e+003	9.898898e+001
2.053817e+003	9.899418e+001
2.055745e+003	9.901057e+001
2.057674e+003	9.900404e+001
2.059602e+003	9.899982e+001
2.061531e+003	9.900899e+001
2.063459e+003	9.898909e+001
2.065388e+003	9.897044e+001
2.067316e+003	9.901159e+001
2.069245e+003	9.902695e+001
2.071173e+003	9.902413e+001
2.073102e+003	9.902632e+001
2.075030e+003	9.903311e+001
2.076958e+003	9.902414e+001
2.078887e+003	9.902680e+001
2.080815e+003	9.903603e+001
2.082744e+003	9.904098e+001
2.084672e+003	9.903884e+001
2.086601e+003	9.904394e+001
2.088529e+003	9.903587e+001
2.090458e+003	9.903410e+001
2.092386e+003	9.905429e+001
2.094315e+003	9.907121e+001
2.096243e+003	9.907246e+001
2.098172e+003	9.907398e+001
2.100100e+003	9.907435e+001
2.102029e+003	9.907804e+001
2.103957e+003	9.907728e+001
2.105885e+003	9.908300e+001
2.107814e+003	9.908820e+001
2.109742e+003	9.909438e+001
2.111671e+003	9.909593e+001
2.113599e+003	9.909452e+001
2.115528e+003	9.909618e+001
2.117456e+003	9.910470e+001
2.119385e+003	9.911098e+001
2.121313e+003	9.911812e+001
2.123242e+003	9.911546e+001
2.125170e+003	9.911880e+001
2.127099e+003	9.912393e+001
2.129027e+003	9.913071e+001
2.130956e+003	9.913062e+001
2.132884e+003	9.913576e+001
2.134813e+003	9.913383e+001
2.136741e+003	9.913261e+001
2.138669e+003	9.913913e+001
2.140598e+003	9.914832e+001
2.142526e+003	9.915203e+001
2.144455e+003	9.915910e+001
2.146383e+003	9.916547e+001
2.148312e+003	9.916666e+001
2.150240e+003	9.916227e+001
2.152169e+003	9.917181e+001
2.154097e+003	9.917732e+001
2.156026e+003	9.917928e+001
2.157954e+003	9.918269e+001
2.159883e+003	9.918798e+001
2.161811e+003	9.919093e+001
2.163740e+003	9.919883e+001
2.165668e+003	9.920581e+001
2.167596e+003	9.923599e+001
2.169525e+003	9.925917e+001
2.171453e+003	9.922892e+001
2.173382e+003	9.921025e+001
2.175310e+003	9.921046e+001
2.177239e+003	9.921224e+001
2.179167e+003	9.922189e+001
2.181096e+003	9.922506e+001
2.183024e+003	9.922620e+001
2.184953e+003	9.922926e+001
2.186881e+003	9.923531e+001
2.188810e+003	9.923625e+001
2.190738e+003	9.923650e+001
2.192667e+003	9.924168e+001
2.194595e+003	9.925287e+001
2.196523e+003	9.925345e+001
2.198452e+003	9.925027e+001
2.200380e+003	9.924873e+001
2.202309e+003	9.925760e+001
2.204237e+003	9.926391e+001
2.206166e+003	9.926723e+001
2.208094e+003	9.927211e+001
2.210023e+003	9.927799e+001
2.211951e+003	9.927100e+001
2.213880e+003	9.927126e+001
2.215808e+003	9.927782e+001
2.217737e+003	9.927338e+001
2.219665e+003	9.927132e+001
2.221594e+003	9.928517e+001
2.223522e+003	9.928494e+001
2.225450e+003	9.927575e+001
2.227379e+003	9.928136e+001
2.229307e+003	9.928925e+001
2.231236e+003	9.927965e+001
2.233164e+003	9.928246e+001
2.235093e+003	9.928868e+001
2.237021e+003	9.928244e+001
2.238950e+003	9.928128e+001
2.240878e+003	9.929549e+001
2.242807e+003	9.929563e+001
2.244735e+003	9.928937e+001
2.246664e+003	9.929041e+001
2.248592e+003	9.929507e+001
2.250521e+003	9.929009e+001
2.252449e+003	9.929044e+001
2.254377e+003	9.929318e+001
2.256306e+003	9.928745e+001
2.258234e+003	9.928198e+001
2.260163e+003	9.928556e+001
2.262091e+003	9.928368e+001
2.264020e+003	9.927577e+001
2.265948e+003	9.927603e+001
2.267877e+003	9.928617e+001
2.269805e+003	9.928207e+001
2.271734e+003	9.928130e+001
2.273662e+003	9.929167e+001
2.275591e+003	9.929960e+001
2.277519e+003	9.930753e+001
2.279448e+003	9.931545e+001
2.281376e+003	9.932339e+001
2.283304e+003	9.933131e+001
2.285233e+003	9.933924e+001
2.287161e+003	9.934717e+001
2.289090e+003	9.935509e+001
2.291018e+003	9.936302e+001
2.292947e+003	9.937095e+001
2.294875e+003	9.937888e+001
2.296804e+003	9.938681e+001
2.298732e+003	9.939474e+001
2.300661e+003	9.940266e+001
2.302589e+003	9.941059e+001
2.304518e+003	9.941852e+001
2.306446e+003	9.942645e+001
2.308375e+003	9.943438e+001
2.310303e+003	9.944231e+001
2.312231e+003	9.945023e+001
2.314160e+003	9.945816e+001
2.316088e+003	9.946609e+001
2.318017e+003	9.947401e+001
2.319945e+003	9.948195e+001
2.321874e+003	9.948988e+001
2.323802e+003	9.949780e+001
2.325731e+003	9.950573e+001
2.327659e+003	9.951366e+001
2.329588e+003	9.952158e+001
2.331516e+003	9.952951e+001
2.333445e+003	9.953745e+001
2.335373e+003	9.954537e+001
2.337302e+003	9.955330e+001
2.339230e+003	9.956123e+001
2.341158e+003	9.956915e+001
2.343087e+003	9.957708e+001
2.345015e+003	9.958501e+001
2.346944e+003	9.959294e+001
2.348872e+003	9.960087e+001
2.350801e+003	9.960880e+001
2.352729e+003	9.961672e+001
2.354658e+003	9.962465e+001
2.356586e+003	9.963258e+001
2.358515e+003	9.964051e+001
2.360443e+003	9.964844e+001
2.362372e+003	9.965636e+001
2.364300e+003	9.966429e+001
2.366229e+003	9.967222e+001
2.368157e+003	9.968015e+001
2.370085e+003	9.968807e+001
2.372014e+003	9.969601e+001
2.373942e+003	9.970393e+001
2.375871e+003	9.971186e+001
2.377799e+003	9.971979e+001
2.379728e+003	9.972771e+001
2.381656e+003	9.973564e+001
2.383585e+003	9.974358e+001
2.385513e+003	9.975150e+001
2.387442e+003	9.975943e+001
2.389370e+003	9.976736e+001
2.391299e+003	9.977528e+001
2.393227e+003	9.978321e+001
2.395156e+003	9.979114e+001
2.397084e+003	9.979907e+001
2.399012e+003	9.980700e+001
2.400941e+003	9.981493e+001
2.402869e+003	9.982285e+001
2.404798e+003	9.983176e+001
2.406726e+003	9.983982e+001
2.408655e+003	9.984525e+001
2.410583e+003	9.984532e+001
2.412512e+003	9.984736e+001
2.414440e+003	9.985196e+001
2.416369e+003	9.985683e+001
2.418297e+003	9.985870e+001
2.420226e+003	9.986475e+001
2.422154e+003	9.987009e+001
2.424083e+003	9.986996e+001
2.426011e+003	9.986887e+001
2.427939e+003	9.986803e+001
2.429868e+003	9.987183e+001
2.431796e+003	9.987412e+001
2.433725e+003	9.987599e+001
2.435653e+003	9.987283e+001
2.437582e+003	9.987210e+001
2.439510e+003	9.988047e+001
2.441439e+003	9.988665e+001
2.443367e+003	9.988576e+001
2.445296e+003	9.988467e+001
2.447224e+003	9.988260e+001
2.449153e+003	9.988263e+001
2.451081e+003	9.988384e+001
2.453010e+003	9.988520e+001
2.454938e+003	9.988230e+001
2.456866e+003	9.988589e+001
2.458795e+003	9.988752e+001
2.460723e+003	9.988259e+001
2.462652e+003	9.988023e+001
2.464580e+003	9.988364e+001
2.466509e+003	9.988514e+001
2.468437e+003	9.988184e+001
2.470366e+003	9.987938e+001
2.472294e+003	9.987745e+001
2.474223e+003	9.987280e+001
2.476151e+003	9.986485e+001
2.478080e+003	9.986024e+001
2.480008e+003	9.985854e+001
2.481937e+003	9.985263e+001
2.483865e+003	9.984696e+001
2.485793e+003	9.984604e+001
2.487722e+003	9.983706e+001
2.489650e+003	9.982694e+001
2.491579e+003	9.983039e+001
2.493507e+003	9.983012e+001
2.495436e+003	9.981722e+001
2.497364e+003	9.980786e+001
2.499293e+003	9.980418e+001
2.501221e+003	9.979600e+001
2.503150e+003	9.978704e+001
2.505078e+003	9.978439e+001
2.507007e+003	9.977692e+001
2.508935e+003	9.976369e+001
2.510864e+003	9.975824e+001
2.512792e+003	9.975365e+001
2.514720e+003	9.973969e+001
2.516649e+003	9.973104e+001
2.518577e+003	9.972619e+001
2.520506e+003	9.971556e+001
2.522434e+003	9.970715e+001
2.524363e+003	9.970551e+001
2.526291e+003	9.969914e+001
2.528220e+003	9.968556e+001
2.530148e+003	9.967496e+001
2.532077e+003	9.966872e+001
2.534005e+003	9.965683e+001
2.535934e+003	9.964606e+001
2.537862e+003	9.964021e+001
2.539791e+003	9.962697e+001
2.541719e+003	9.961459e+001
2.543647e+003	9.960987e+001
2.545576e+003	9.960193e+001
2.547504e+003	9.958821e+001
2.549433e+003	9.957818e+001
2.551361e+003	9.957175e+001
2.553290e+003	9.956285e+001
2.555218e+003	9.955317e+001
2.557147e+003	9.954424e+001
2.559075e+003	9.953396e+001
2.561004e+003	9.952139e+001
2.562932e+003	9.951041e+001
2.564861e+003	9.949882e+001
2.566789e+003	9.948795e+001
2.568718e+003	9.948159e+001
2.570646e+003	9.946593e+001
2.572574e+003	9.944948e+001
2.574503e+003	9.944518e+001
2.576431e+003	9.943446e+001
2.578360e+003	9.941563e+001
2.580288e+003	9.940639e+001
2.582217e+003	9.939639e+001
2.584145e+003	9.937891e+001
2.586074e+003	9.936672e+001
2.588002e+003	9.935940e+001
2.589931e+003	9.934676e+001
2.591859e+003	9.932967e+001
2.593788e+003	9.931686e+001
2.595716e+003	9.930906e+001
2.597645e+003	9.929439e+001
2.599573e+003	9.927866e+001
2.601501e+003	9.926772e+001
2.603430e+003	9.925343e+001
2.605358e+003	9.923436e+001
2.607287e+003	9.922419e+001
2.609215e+003	9.921169e+001
2.611144e+003	9.918717e+001
2.613072e+003	9.917453e+001
2.615001e+003	9.916925e+001
2.616929e+003	9.914964e+001
2.618858e+003	9.913168e+001
2.620786e+003	9.912317e+001
2.622715e+003	9.910252e+001
2.624643e+003	9.908012e+001
2.626572e+003	9.906813e+001
2.628500e+003	9.905878e+001
2.630428e+003	9.904270e+001
2.632357e+003	9.902390e+001
2.634285e+003	9.900909e+001
2.636214e+003	9.898926e+001
2.638142e+003	9.896873e+001
2.640071e+003	9.896073e+001
2.641999e+003	9.895579e+001
2.643928e+003	9.893638e+001
2.645856e+003	9.890954e+001
2.647785e+003	9.889330e+001
2.649713e+003	9.888206e+001
2.651642e+003	9.886429e+001
2.653570e+003	9.885197e+001
2.655499e+003	9.883910e+001
2.657427e+003	9.881605e+001
2.659355e+003	9.879797e+001
2.661284e+003	9.878372e+001
2.663212e+003	9.876756e+001
2.665141e+003	9.874541e+001
2.667069e+003	9.872385e+001
2.668998e+003	9.870265e+001
2.670926e+003	9.868263e+001
2.672855e+003	9.866736e+001
2.674783e+003	9.865259e+001
2.676712e+003	9.863023e+001
2.678640e+003	9.861194e+001
2.680569e+003	9.859718e+001
2.682497e+003	9.858067e+001
2.684426e+003	9.855807e+001
2.686354e+003	9.853533e+001
2.688282e+003	9.852027e+001
2.690211e+003	9.849854e+001
2.692139e+003	9.846933e+001
2.694068e+003	9.845041e+001
2.695996e+003	9.843381e+001
2.697925e+003	9.841115e+001
2.699853e+003	9.838914e+001
2.701782e+003	9.837238e+001
2.703710e+003	9.835133e+001
2.705639e+003	9.832571e+001
2.707567e+003	9.830210e+001
2.709496e+003	9.828135e+001
2.711424e+003	9.825381e+001
2.713353e+003	9.823195e+001
2.715281e+003	9.821149e+001
2.717209e+003	9.818772e+001
2.719138e+003	9.816378e+001
2.721066e+003	9.813844e+001
2.722995e+003	9.811569e+001
2.724923e+003	9.809187e+001
2.726852e+003	9.806260e+001
2.728780e+003	9.803470e+001
2.730709e+003	9.801147e+001
2.732637e+003	9.799185e+001
2.734566e+003	9.796715e+001
2.736494e+003	9.793757e+001
2.738423e+003	9.790792e+001
2.740351e+003	9.788416e+001
2.742280e+003	9.785828e+001
2.744208e+003	9.782448e+001
2.746136e+003	9.778852e+001
2.748065e+003	9.776015e+001
2.749993e+003	9.773574e+001
2.751922e+003	9.770806e+001
2.753850e+003	9.767557e+001
2.755779e+003	9.764603e+001
2.757707e+003	9.761488e+001
2.759636e+003	9.758165e+001
2.761564e+003	9.755463e+001
2.763493e+003	9.753091e+001
2.765421e+003	9.749339e+001
2.767350e+003	9.745659e+001
2.769278e+003	9.742799e+001
2.771207e+003	9.739468e+001
2.773135e+003	9.735471e+001
2.775063e+003	9.732375e+001
2.776992e+003	9.728957e+001
2.778920e+003	9.724887e+001
2.780849e+003	9.721660e+001
2.782777e+003	9.718560e+001
2.784706e+003	9.714406e+001
2.786634e+003	9.710739e+001
2.788563e+003	9.707638e+001
2.790491e+003	9.704327e+001
2.792420e+003	9.700735e+001
2.794348e+003	9.696954e+001
2.796277e+003	9.693370e+001
2.798205e+003	9.689751e+001
2.800134e+003	9.686169e+001
2.802062e+003	9.682944e+001
2.803990e+003	9.679150e+001
2.805919e+003	9.675140e+001
2.807847e+003	9.671342e+001
2.809776e+003	9.668033e+001
2.811704e+003	9.664178e+001
2.813633e+003	9.660130e+001
2.815561e+003	9.656585e+001
2.817490e+003	9.652905e+001
2.819418e+003	9.647764e+001
2.821347e+003	9.643623e+001
2.823275e+003	9.639779e+001
2.825204e+003	9.635332e+001
2.827132e+003	9.631339e+001
2.829061e+003	9.627975e+001
2.830989e+003	9.623769e+001
2.832917e+003	9.619190e+001
2.834846e+003	9.615044e+001
2.836774e+003	9.610863e+001
2.838703e+003	9.605848e+001
2.840631e+003	9.602080e+001
2.842560e+003	9.599284e+001
2.844488e+003	9.597000e+001
2.846417e+003	9.594884e+001
2.848345e+003	9.592978e+001
2.850274e+003	9.588544e+001
2.852202e+003	9.581146e+001
2.854131e+003	9.572291e+001
2.856059e+003	9.564725e+001
2.857988e+003	9.557664e+001
2.859916e+003	9.550150e+001
2.861844e+003	9.543390e+001
2.863773e+003	9.537051e+001
2.865701e+003	9.530439e+001
2.867630e+003	9.524859e+001
2.869558e+003	9.519298e+001
2.871487e+003	9.512441e+001
2.873415e+003	9.505813e+001
2.875344e+003	9.499573e+001
2.877272e+003	9.492915e+001
2.879201e+003	9.486525e+001
2.881129e+003	9.480354e+001
2.883058e+003	9.473923e+001
2.884986e+003	9.466673e+001
2.886915e+003	9.460153e+001
2.888843e+003	9.453492e+001
2.890771e+003	9.447298e+001
2.892700e+003	9.440797e+001
2.894628e+003	9.434980e+001
2.896557e+003	9.429951e+001
2.898485e+003	9.424535e+001
2.900414e+003	9.419062e+001
2.902342e+003	9.415147e+001
2.904271e+003	9.410838e+001
2.906199e+003	9.406017e+001
2.908128e+003	9.401742e+001
2.910056e+003	9.398344e+001
2.911985e+003	9.394800e+001
2.913913e+003	9.392155e+001
2.915842e+003	9.388855e+001
2.917770e+003	9.382825e+001
2.919698e+003	9.375772e+001
2.921627e+003	9.367901e+001
2.923555e+003	9.357587e+001
2.925484e+003	9.346438e+001
2.927412e+003	9.335926e+001
2.929341e+003	9.325981e+001
2.931269e+003	9.315764e+001
2.933198e+003	9.306322e+001
2.935126e+003	9.297414e+001
2.937055e+003	9.288390e+001
2.938983e+003	9.279729e+001
2.940912e+003	9.272080e+001
2.942840e+003	9.263787e+001
2.944769e+003	9.255313e+001
2.946697e+003	9.247775e+001
2.948625e+003	9.241768e+001
2.950554e+003	9.235087e+001
2.952482e+003	9.228555e+001
2.954411e+003	9.221783e+001
2.956339e+003	9.214796e+001
2.958268e+003	9.207317e+001
2.960196e+003	9.200298e+001
2.962125e+003	9.193166e+001
2.964053e+003	9.185425e+001
2.965982e+003	9.177745e+001
2.967910e+003	9.171342e+001
2.969839e+003	9.164303e+001
2.971767e+003	9.156363e+001
2.973696e+003	9.148404e+001
2.975624e+003	9.141313e+001
2.977552e+003	9.134018e+001
2.979481e+003	9.126693e+001
2.981409e+003	9.119374e+001
2.983338e+003	9.111821e+001
2.985266e+003	9.103543e+001
2.987195e+003	9.095595e+001
2.989123e+003	9.087914e+001
2.991052e+003	9.080919e+001
2.992980e+003	9.072624e+001
2.994909e+003	9.064780e+001
2.996837e+003	9.056461e+001
2.998766e+003	9.048112e+001
3.000694e+003	9.040032e+001
3.002623e+003	9.031075e+001
3.004551e+003	9.021883e+001
3.006479e+003	9.014146e+001
3.008408e+003	9.004231e+001
3.010336e+003	8.993095e+001
3.012265e+003	8.982658e+001
3.014193e+003	8.974331e+001
3.016122e+003	8.965044e+001
3.018050e+003	8.956166e+001
3.019979e+003	8.946597e+001
3.021907e+003	8.935584e+001
3.023836e+003	8.924245e+001
3.025764e+003	8.914825e+001
3.027693e+003	8.904990e+001
3.029621e+003	8.893166e+001
3.031550e+003	8.880512e+001
3.033478e+003	8.871156e+001
3.035406e+003	8.862106e+001
3.037335e+003	8.852702e+001
3.039263e+003	8.842509e+001
3.041192e+003	8.831750e+001
3.043120e+003	8.819920e+001
3.045049e+003	8.808902e+001
3.046977e+003	8.796706e+001
3.048906e+003	8.784745e+001
3.050834e+003	8.774210e+001
3.052763e+003	8.763878e+001
3.054691e+003	8.751369e+001
3.056620e+003	8.739223e+001
3.058548e+003	8.728452e+001
3.060477e+003	8.717764e+001
3.062405e+003	8.705260e+001
3.064333e+003	8.692529e+001
3.066262e+003	8.680380e+001
3.068190e+003	8.670168e+001
3.070119e+003	8.659335e+001
3.072047e+003	8.647968e+001
3.073976e+003	8.635463e+001
3.075904e+003	8.622172e+001
3.077833e+003	8.608149e+001
3.079761e+003	8.595167e+001
3.081690e+003	8.583197e+001
3.083618e+003	8.572124e+001
3.085547e+003	8.559004e+001
3.087475e+003	8.545630e+001
3.089404e+003	8.532767e+001
3.091332e+003	8.519819e+001
3.093260e+003	8.505339e+001
3.095189e+003	8.491236e+001
3.097117e+003	8.477968e+001
3.099046e+003	8.463713e+001
3.100974e+003	8.448679e+001
3.102903e+003	8.435960e+001
3.104831e+003	8.422689e+001
3.106760e+003	8.408858e+001
3.108688e+003	8.394033e+001
3.110617e+003	8.379850e+001
3.112545e+003	8.364258e+001
3.114474e+003	8.348016e+001
3.116402e+003	8.332250e+001
3.118331e+003	8.317754e+001
3.120259e+003	8.302512e+001
3.122188e+003	8.286935e+001
3.124116e+003	8.272167e+001
3.126044e+003	8.256967e+001
3.127973e+003	8.241927e+001
3.129901e+003	8.226147e+001
3.131830e+003	8.207310e+001
3.133758e+003	8.190656e+001
3.135687e+003	8.174982e+001
3.137615e+003	8.158598e+001
3.139544e+003	8.140816e+001
3.141472e+003	8.122881e+001
3.143401e+003	8.103811e+001
3.145329e+003	8.085914e+001
3.147258e+003	8.067696e+001
3.149186e+003	8.048996e+001
3.151115e+003	8.029453e+001
3.153043e+003	8.010796e+001
3.154971e+003	7.991697e+001
3.156900e+003	7.972729e+001
3.158828e+003	7.952769e+001
3.160757e+003	7.932757e+001
3.162685e+003	7.912106e+001
3.164614e+003	7.891854e+001
3.166542e+003	7.870862e+001
3.168471e+003	7.849363e+001
3.170399e+003	7.826804e+001
3.172328e+003	7.805238e+001
3.174256e+003	7.783462e+001
3.176185e+003	7.760350e+001
3.178113e+003	7.736481e+001
3.180042e+003	7.714939e+001
3.181970e+003	7.692035e+001
3.183898e+003	7.668726e+001
3.185827e+003	7.645264e+001
3.187755e+003	7.622681e+001
3.189684e+003	7.599149e+001
3.191612e+003	7.576109e+001
3.193541e+003	7.551324e+001
3.195469e+003	7.525803e+001
3.197398e+003	7.500034e+001
3.199326e+003	7.477434e+001
3.201255e+003	7.453912e+001
3.203183e+003	7.429860e+001
3.205112e+003	7.404849e+001
3.207040e+003	7.380843e+001
3.208969e+003	7.355872e+001
3.210897e+003	7.332330e+001
3.212825e+003	7.307787e+001
3.214754e+003	7.283804e+001
3.216682e+003	7.260888e+001
3.218611e+003	7.237148e+001
3.220539e+003	7.213496e+001
3.222468e+003	7.191525e+001
3.224396e+003	7.168504e+001
3.226325e+003	7.146229e+001
3.228253e+003	7.123645e+001
3.230182e+003	7.102388e+001
3.232110e+003	7.080981e+001
3.234039e+003	7.060318e+001
3.235967e+003	7.038368e+001
3.237896e+003	7.018698e+001
3.239824e+003	6.998771e+001
3.241752e+003	6.978751e+001
3.243681e+003	6.957478e+001
3.245609e+003	6.938910e+001
3.247538e+003	6.922084e+001
3.249466e+003	6.904003e+001
3.251395e+003	6.884856e+001
3.253323e+003	6.866291e+001
3.255252e+003	6.847773e+001
3.257180e+003	6.831491e+001
3.259109e+003	6.814420e+001
3.261037e+003	6.797071e+001
3.262966e+003	6.779103e+001
3.264894e+003	6.762731e+001
3.266823e+003	6.745898e+001
3.268751e+003	6.729182e+001
3.270679e+003	6.710789e+001
3.272608e+003	6.692690e+001
3.274536e+003	6.673869e+001
3.276465e+003	6.657045e+001
3.278393e+003	6.640777e+001
3.280322e+003	6.624437e+001
3.282250e+003	6.606039e+001
3.284179e+003	6.587540e+001
3.286107e+003	6.568710e+001
3.288036e+003	6.549844e+001
3.289964e+003	6.530161e+001
3.291893e+003	6.510973e+001
3.293821e+003	6.491807e+001
3.295750e+003	6.471812e+001
3.297678e+003	6.449636e+001
3.299606e+003	6.428679e+001
3.301535e+003	6.407165e+001
3.303463e+003	6.384024e+001
3.305392e+003	6.359892e+001
3.307320e+003	6.336821e+001
3.309249e+003	6.312458e+001
3.311177e+003	6.287762e+001
3.313106e+003	6.261398e+001
3.315034e+003	6.237307e+001
3.316963e+003	6.211730e+001
3.318891e+003	6.185688e+001
3.320820e+003	6.157771e+001
3.322748e+003	6.129652e+001
3.324677e+003	6.101081e+001
3.326605e+003	6.072332e+001
3.328533e+003	6.042455e+001
3.330462e+003	6.013837e+001
3.332390e+003	5.983207e+001
3.334319e+003	5.952359e+001
3.336247e+003	5.921389e+001
3.338176e+003	5.891591e+001
3.340104e+003	5.860002e+001
3.342033e+003	5.828987e+001
3.343961e+003	5.796913e+001
3.345890e+003	5.765011e+001
3.347818e+003	5.732618e+001
3.349747e+003	5.701598e+001
3.351675e+003	5.669119e+001
3.353604e+003	5.636771e+001
3.355532e+003	5.603313e+001
3.357460e+003	5.572329e+001
3.359389e+003	5.542067e+001
3.361317e+003	5.511751e+001
3.363246e+003	5.479527e+001
3.365174e+003	5.448354e+001
3.367103e+003	5.417691e+001
3.369031e+003	5.388953e+001
3.370960e+003	5.359150e+001
3.372888e+003	5.328909e+001
3.374817e+003	5.298958e+001
3.376745e+003	5.271953e+001
3.378674e+003	5.244653e+001
3.380602e+003	5.217534e+001
3.382531e+003	5.190100e+001
3.384459e+003	5.164280e+001
3.386387e+003	5.140037e+001
3.388316e+003	5.117097e+001
3.390244e+003	5.093561e+001
3.392173e+003	5.068823e+001
3.394101e+003	5.045571e+001
3.396030e+003	5.023590e+001
3.397958e+003	5.002553e+001
3.399887e+003	4.984411e+001
3.401815e+003	4.964071e+001
3.403744e+003	4.943397e+001
3.405672e+003	4.924865e+001
3.407601e+003	4.908225e+001
3.409529e+003	4.890540e+001
3.411458e+003	4.874976e+001
3.413386e+003	4.859055e+001
3.415314e+003	4.843490e+001
3.417243e+003	4.828637e+001
3.419171e+003	4.814240e+001
3.421100e+003	4.799638e+001
3.423028e+003	4.789894e+001
3.424957e+003	4.782261e+001
3.426885e+003	4.774231e+001
3.428814e+003	4.765678e+001
3.430742e+003	4.756329e+001
3.432671e+003	4.748128e+001
3.434599e+003	4.741319e+001
3.436528e+003	4.735563e+001
3.438456e+003	4.730267e+001
3.440385e+003	4.723879e+001
3.442313e+003	4.719905e+001
3.444241e+003	4.718254e+001
3.446170e+003	4.714597e+001
3.448098e+003	4.716276e+001
3.450027e+003	4.719479e+001
3.451955e+003	4.720540e+001
3.453884e+003	4.722182e+001
3.455812e+003	4.725716e+001
3.457741e+003	4.729497e+001
3.459669e+003	4.733260e+001
3.461598e+003	4.737749e+001
3.463526e+003	4.746841e+001
3.465455e+003	4.756426e+001
3.467383e+003	4.765351e+001
3.469312e+003	4.773349e+001
3.471240e+003	4.782396e+001
3.473168e+003	4.791614e+001
3.475097e+003	4.801805e+001
3.477025e+003	4.814885e+001
3.478954e+003	4.825429e+001
3.480882e+003	4.834467e+001
3.482811e+003	4.851125e+001
3.484739e+003	4.869074e+001
3.486668e+003	4.884505e+001
3.488596e+003	4.901540e+001
3.490525e+003	4.921220e+001
3.492453e+003	4.939478e+001
3.494382e+003	4.955848e+001
3.496310e+003	4.974332e+001
3.498239e+003	4.995077e+001
3.500167e+003	5.011098e+001
3.502095e+003	5.029207e+001
3.504024e+003	5.055636e+001
3.505952e+003	5.081459e+001
3.507881e+003	5.099941e+001
3.509809e+003	5.124868e+001
3.511738e+003	5.153046e+001
3.513666e+003	5.179845e+001
3.515595e+003	5.204163e+001
3.517523e+003	5.230395e+001
3.519452e+003	5.255864e+001
3.521380e+003	5.277155e+001
3.523309e+003	5.300460e+001
3.525237e+003	5.328380e+001
3.527166e+003	5.354303e+001
3.529094e+003	5.389126e+001
3.531022e+003	5.422541e+001
3.532951e+003	5.454254e+001
3.534879e+003	5.481323e+001
3.536808e+003	5.517355e+001
3.538736e+003	5.553468e+001
3.540665e+003	5.585401e+001
3.542593e+003	5.609418e+001
3.544522e+003	5.637217e+001
3.546450e+003	5.678025e+001
3.548379e+003	5.720683e+001
3.550307e+003	5.752020e+001
3.552236e+003	5.790648e+001
3.554164e+003	5.834190e+001
3.556093e+003	5.871443e+001
3.558021e+003	5.904918e+001
3.559949e+003	5.939980e+001
3.561878e+003	5.974759e+001
3.563806e+003	5.999918e+001
3.565735e+003	6.018903e+001
3.567663e+003	6.086386e+001
3.569592e+003	6.143093e+001
3.571520e+003	6.183443e+001
3.573449e+003	6.220074e+001
3.575377e+003	6.259339e+001
3.577306e+003	6.297658e+001
3.579234e+003	6.338270e+001
3.581163e+003	6.377192e+001
3.583091e+003	6.412172e+001
3.585020e+003	6.432784e+001
3.586948e+003	6.468662e+001
3.588876e+003	6.539269e+001
3.590805e+003	6.578815e+001
3.592733e+003	6.606562e+001
3.594662e+003	6.650459e+001
3.596590e+003	6.693672e+001
3.598519e+003	6.733190e+001
3.600447e+003	6.782285e+001
3.602376e+003	6.836927e+001
3.604304e+003	6.872829e+001
3.606233e+003	6.899469e+001
3.608161e+003	6.945600e+001
3.610090e+003	6.997181e+001
3.612018e+003	7.026405e+001
3.613947e+003	7.082701e+001
3.615875e+003	7.123042e+001
3.617803e+003	7.154234e+001
3.619732e+003	7.223077e+001
3.621660e+003	7.287329e+001
3.623589e+003	7.327014e+001
3.625517e+003	7.355295e+001
3.627446e+003	7.371761e+001
3.629374e+003	7.475818e+001
3.631303e+003	7.533279e+001
3.633231e+003	7.588659e+001
3.635160e+003	7.655807e+001
3.637088e+003	7.713332e+001
3.639017e+003	7.771638e+001
3.640945e+003	7.823077e+001
3.642874e+003	7.872049e+001
3.644802e+003	7.899458e+001
3.646730e+003	7.899195e+001
3.648659e+003	7.941677e+001
3.650587e+003	8.064102e+001
3.652516e+003	8.127631e+001
3.654444e+003	8.151422e+001
3.656373e+003	8.223975e+001
3.658301e+003	8.285748e+001
3.660230e+003	8.337449e+001
3.662158e+003	8.392077e+001
3.664087e+003	8.443422e+001
3.666015e+003	8.477024e+001
3.667944e+003	8.490858e+001
3.669872e+003	8.555726e+001
3.671801e+003	8.628654e+001
3.673729e+003	8.626277e+001
3.675657e+003	8.714931e+001
3.677586e+003	8.782108e+001
3.679514e+003	8.841561e+001
3.681443e+003	8.895055e+001
3.683371e+003	8.934650e+001
3.685300e+003	8.957001e+001
3.687228e+003	8.965521e+001
3.689157e+003	9.002682e+001
3.691085e+003	9.085831e+001
3.693014e+003	9.131563e+001
3.694942e+003	9.162405e+001
3.696871e+003	9.192831e+001
3.698799e+003	9.212450e+001
3.700728e+003	9.226343e+001
3.702656e+003	9.265726e+001
3.704584e+003	9.283750e+001
3.706513e+003	9.292666e+001
3.708441e+003	9.283688e+001
3.710370e+003	9.284570e+001
3.712298e+003	9.339708e+001
3.714227e+003	9.376011e+001
3.716155e+003	9.384400e+001
3.718084e+003	9.390877e+001
3.720012e+003	9.390057e+001
3.721941e+003	9.392220e+001
3.723869e+003	9.396429e+001
3.725798e+003	9.412629e+001
3.727726e+003	9.436611e+001
3.729655e+003	9.432449e+001
3.731583e+003	9.411446e+001
3.733511e+003	9.397498e+001
3.735440e+003	9.410841e+001
3.737368e+003	9.467533e+001
3.739297e+003	9.479415e+001
3.741225e+003	9.482104e+001
3.743154e+003	9.472415e+001
3.745082e+003	9.506408e+001
3.747011e+003	9.495690e+001
3.748939e+003	9.475211e+001
3.750868e+003	9.492774e+001
3.752796e+003	9.566041e+001
3.754725e+003	9.578356e+001
3.756653e+003	9.579200e+001
3.758582e+003	9.585970e+001
3.760510e+003	9.619480e+001
3.762438e+003	9.619775e+001
3.764367e+003	9.615830e+001
3.766295e+003	9.625761e+001
3.768224e+003	9.622852e+001
3.770152e+003	9.641805e+001
3.772081e+003	9.665457e+001
3.774009e+003	9.669620e+001
3.775938e+003	9.666848e+001
3.777866e+003	9.655585e+001
3.779795e+003	9.675814e+001
3.781723e+003	9.682439e+001
3.783652e+003	9.678630e+001
3.785580e+003	9.692000e+001
3.787509e+003	9.706020e+001
3.789437e+003	9.710040e+001
3.791365e+003	9.715497e+001
3.793294e+003	9.708794e+001
3.795222e+003	9.695467e+001
3.797151e+003	9.695193e+001
3.799079e+003	9.682626e+001
3.801008e+003	9.674322e+001
3.802936e+003	9.716894e+001
3.804865e+003	9.707173e+001
3.806793e+003	9.726552e+001
3.808722e+003	9.749628e+001
3.810650e+003	9.752138e+001
3.812579e+003	9.740109e+001
3.814507e+003	9.718872e+001
3.816436e+003	9.728001e+001
3.818364e+003	9.714558e+001
3.820292e+003	9.700133e+001
3.822221e+003	9.753543e+001
3.824149e+003	9.751472e+001
3.826078e+003	9.755756e+001
3.828006e+003	9.767295e+001
3.829935e+003	9.763278e+001
3.831863e+003	9.760307e+001
3.833792e+003	9.753419e+001
3.835720e+003	9.733616e+001
3.837649e+003	9.727943e+001
3.839577e+003	9.749152e+001
3.841506e+003	9.773652e+001
3.843434e+003	9.786610e+001
3.845363e+003	9.805171e+001
3.847291e+003	9.797994e+001
3.849219e+003	9.775674e+001
3.851148e+003	9.730695e+001
3.853076e+003	9.744891e+001
3.855005e+003	9.794950e+001
3.856933e+003	9.810776e+001
3.858862e+003	9.814613e+001
3.860790e+003	9.799835e+001
3.862719e+003	9.780765e+001
3.864647e+003	9.800745e+001
3.866576e+003	9.810406e+001
3.868504e+003	9.786798e+001
3.870433e+003	9.809075e+001
3.872361e+003	9.814446e+001
3.874290e+003	9.835801e+001
3.876218e+003	9.848994e+001
3.878146e+003	9.830398e+001
3.880075e+003	9.826350e+001
3.882003e+003	9.834710e+001
3.883932e+003	9.823186e+001
3.885860e+003	9.850340e+001
3.887789e+003	9.858330e+001
3.889717e+003	9.837629e+001
3.891646e+003	9.843913e+001
3.893574e+003	9.863212e+001
3.895503e+003	9.863197e+001
3.897431e+003	9.843227e+001
3.899360e+003	9.835036e+001
3.901288e+003	9.831499e+001
3.903217e+003	9.832584e+001
3.905145e+003	9.868405e+001
3.907073e+003	9.892075e+001
3.909002e+003	9.895364e+001
3.910930e+003	9.898975e+001
3.912859e+003	9.896704e+001
3.914787e+003	9.882972e+001
3.916716e+003	9.880499e+001
3.918644e+003	9.891454e+001
3.920573e+003	9.895819e+001
3.922501e+003	9.886105e+001
3.924430e+003	9.890891e+001
3.926358e+003	9.909010e+001
3.928287e+003	9.900510e+001
3.930215e+003	9.895840e+001
3.932144e+003	9.903947e+001
3.934072e+003	9.920570e+001
3.936000e+003	9.923451e+001
3.937929e+003	9.925499e+001
3.939857e+003	9.919260e+001
3.941786e+003	9.915305e+001
3.943714e+003	9.925135e+001
3.945643e+003	9.924676e+001
3.947571e+003	9.917696e+001
3.949500e+003	9.928198e+001
3.951428e+003	9.936487e+001
3.953357e+003	9.941306e+001
3.955285e+003	9.940976e+001
3.957214e+003	9.943542e+001
3.959142e+003	9.944920e+001
3.961071e+003	9.947377e+001
3.962999e+003	9.953046e+001
3.964927e+003	9.958081e+001
3.966856e+003	9.956410e+001
3.968784e+003	9.956100e+001
3.970713e+003	9.956969e+001
3.972641e+003	9.958060e+001
3.974570e+003	9.959641e+001
3.976498e+003	9.967504e+001
3.978427e+003	9.971807e+001
3.980355e+003	9.973448e+001
3.982284e+003	9.975237e+001
3.984212e+003	9.978740e+001
3.986141e+003	9.981015e+001
3.988069e+003	9.981216e+001
3.989998e+003	9.981680e+001
3.991926e+003	9.986362e+001
3.993854e+003	9.987582e+001
3.995783e+003	9.992193e+001
3.997711e+003	9.995544e+001
3.999640e+003	9.998841e+001
