# Supplementary material for: Effect of mesoporous bioactive glass on odontogenic differentiation of human dental pulp stem cells
Source: PeerJ. 2021 Nov 23;9:e12421. doi: 10.7717/peerj.12421 (PMC8621711; doi:10.7717/peerj.12421)
Supplement: Supplemental Information 1 [file peerj-09-12421-s001.zip › Raw data/Figure 1/Figure1 F-CTR.txt]

?
9.9893   724
10.01556 751
10.04182 795
10.06808 773
10.09434 697
10.12060 676
10.14686 740
10.17312 751
10.19938 697
10.22564 708
10.25190 734
10.27816 676
10.30442 708
10.33068 708
10.35694 692
10.38320 718
10.40946 708
10.43572 718
10.46199 697
10.48825 681
10.51451 729
10.54077 718
10.56703 724
10.59329 671
10.61955 734
10.64581 697
10.67207 660
10.69833 666
10.72459 702
10.75085 734
10.77711 630
10.80337 692
10.82963 630
10.85589 660
10.88215 708
10.90842 697
10.93468 655
10.96094 650
10.98720 708
11.01346 650
11.03972 650
11.06598 660
11.09224 660
11.11850 671
11.14476 734
11.17102 635
11.19728 655
11.22354 734
11.24980 666
11.27606 671
11.30232 600
11.32858 635
11.35484 620
11.38110 686
11.40737 630
11.43363 708
11.45989 686
11.48615 686
11.51241 645
11.53867 650
11.56493 640
11.59119 666
11.61745 676
11.64371 655
11.66997 676
11.69623 676
11.72249 610
11.74875 620
11.77501 660
11.80127 615
11.82753 681
11.8538  640
11.88006 610
11.90632 600
11.93258 620
11.95884 605
11.98510 610
12.01136 610
12.03762 605
12.06388 595
12.09014 600
12.11640 650
12.14266 600
12.16892 615
12.19518 615
12.22144 600
12.24770 610
12.27396 615
12.30022 615
12.32649 552
12.35275 605
12.37901 590
12.40527 595
12.43153 645
12.45779 590
12.48405 605
12.51031 566
12.53657 590
12.56283 655
12.58909 595
12.61535 600
12.64161 625
12.66787 605
12.69413 595
12.72039 548
12.74665 595
12.77292 610
12.79918 571
12.82544 562
12.85170 635
12.87796 576
12.90422 557
12.93048 610
12.95674 610
12.98300 576
13.00926 566
13.03552 566
13.06178 566
13.08804 576
13.11430 605
13.14056 581
13.16682 571
13.19308 595
13.21934 534
13.24560 548
13.27187 586
13.29813 562
13.32439 571
13.35065 586
13.37691 538
13.40317 557
13.42943 581
13.45569 548
13.48195 576
13.50821 557
13.53447 586
13.56073 566
13.58699 566
13.61325 595
13.63951 571
13.66577 590
13.69203 538
13.7183  566
13.74456 557
13.77082 538
13.79708 548
13.82334 566
13.84960 552
13.87586 538
13.90212 548
13.92838 566
13.95464 600
13.98090 562
14.00716 571
14.03342 529
14.05968 524
14.08594 543
14.11220 538
14.13846 534
14.16472 571
14.19099 557
14.21725 543
14.24351 543
14.26977 529
14.29603 529
14.32229 543
14.34855 538
14.37481 548
14.40107 600
14.42733 576
14.45359 562
14.47985 534
14.50611 529
14.53237 520
14.55863 534
14.58489 562
14.61115 511
14.63742 520
14.66368 529
14.68994 497
14.71620 497
14.74246 529
14.76872 529
14.79498 497
14.82124 493
14.84750 515
14.87376 538
14.90002 543
14.92628 534
14.95254 515
14.97880 520
15.00506 543
15.03132 552
15.05758 600
15.08384 484
15.11010 520
15.13637 534
15.16263 543
15.18889 524
15.21515 471
15.24141 529
15.26767 576
15.29393 488
15.32019 529
15.34645 534
15.37271 538
15.39897 524
15.42523 538
15.45149 467
15.47775 488
15.50401 538
15.53027 562
15.55654 511
15.5828  557
15.60906 488
15.63532 471
15.66158 524
15.68784 511
15.71410 524
15.74036 520
15.76662 520
15.79288 548
15.81914 548
15.84540 515
15.87166 548
15.89792 534
15.92418 534
15.95044 484
15.97670 515
16.00297 543
16.02923 548
16.05549 548
16.08175 566
16.10801 502
16.13427 524
16.16053 538
16.18679 534
16.21305 557
16.23931 543
16.26557 506
16.29183 515
16.31809 557
16.34435 562
16.37061 520
16.39687 506
16.42313 548
16.44939 497
16.47565 538
16.50191 534
16.52818 543
16.55444 538
16.58070 480
16.60696 493
16.63322 502
16.65948 557
16.68574 493
16.71200 488
16.73826 493
16.76452 520
16.79078 529
16.81704 506
16.84330 538
16.86956 562
16.89582 529
16.92208 520
16.94834 534
16.97460 543
17.00087 497
17.02713 552
17.05339 543
17.07965 557
17.10591 548
17.13217 557
17.15843 543
17.18469 534
17.21095 548
17.23721 515
17.26347 548
17.28973 538
17.31599 566
17.34225 488
17.36851 506
17.39477 529
17.42104 566
17.4473  590
17.47356 566
17.49982 534
17.52608 502
17.55234 529
17.57860 562
17.60486 548
17.63112 538
17.65738 581
17.68364 524
17.70990 566
17.73616 562
17.76242 529
17.78868 581
17.81494 502
17.84120 511
17.86747 534
17.89373 543
17.91999 571
17.94625 524
17.97251 484
17.99877 543
18.02503 581
18.05129 548
18.07755 557
18.10381 562
18.13007 571
18.15633 524
18.18259 543
18.20885 557
18.23511 581
18.26137 562
18.28763 548
18.31389 529
18.34015 571
18.36641 590
18.39268 571
18.41894 557
18.44520 576
18.47146 566
18.49772 581
18.52398 630
18.55024 590
18.57650 562
18.60276 566
18.62902 581
18.65528 581
18.68154 576
18.70780 586
18.73406 635
18.76032 552
18.78658 581
18.81284 566
18.83910 586
18.86537 552
18.89163 557
18.91789 625
18.94415 620
18.97041 586
18.99667 576
19.02293 520
19.04919 586
19.07545 534
19.10171 562
19.12797 571
19.15423 620
19.18049 610
19.20675 595
19.23301 586
19.25927 562
19.28554 630
19.3118  562
19.33806 581
19.36432 615
19.39058 586
19.41684 625
19.44310 600
19.46936 595
19.49562 666
19.52188 620
19.54814 630
19.57440 605
19.60066 630
19.62692 666
19.65318 620
19.67944 590
19.70570 645
19.73197 635
19.75823 586
19.78449 630
19.81075 615
19.83701 625
19.86327 605
19.88953 630
19.91579 630
19.94205 586
19.96831 605
19.99457 620
20.02083 630
20.04709 686
20.07335 620
20.09961 605
20.12587 676
20.15213 655
20.17839 620
20.20465 635
20.23091 610
20.25718 600
20.28344 640
20.30970 660
20.33596 620
20.36222 671
20.38848 610
20.41474 681
20.44100 635
20.46726 655
20.49352 666
20.51978 692
20.54604 620
20.57230 635
20.59856 625
20.62482 655
20.65108 676
20.67734 676
20.70360 660
20.72987 635
20.75613 645
20.78239 681
20.80865 635
20.83491 660
20.86117 692
20.88743 666
20.91369 660
20.93995 671
20.96621 692
20.99247 645
21.01873 666
21.04499 666
21.07125 625
21.09751 681
21.12377 650
21.15004 630
21.1763  681
21.20256 681
21.22882 681
21.25508 676
21.28134 713
21.30760 660
21.33386 686
21.36012 708
21.38638 713
21.41264 655
21.43890 692
21.46516 708
21.49142 676
21.51768 686
21.54394 660
21.57020 697
21.59647 660
21.62273 692
21.64899 676
21.67525 708
21.70151 676
21.72777 756
21.75403 666
21.78029 676
21.80655 681
21.83281 751
21.85907 697
21.88533 686
21.91159 640
21.93785 702
21.96411 734
21.99037 681
22.01663 681
22.04289 702
22.06915 692
22.09541 751
22.12168 686
22.14794 655
22.17420 681
22.20046 713
22.22672 650
22.25298 751
22.27924 660
22.30550 713
22.33176 640
22.35802 718
22.38428 756
22.41054 724
22.43680 745
22.46306 660
22.48932 718
22.51558 686
22.54184 708
22.56811 729
22.59437 702
22.62063 713
22.64689 686
22.67315 697
22.69941 686
22.72567 751
22.75193 686
22.77819 671
22.80445 671
22.83071 767
22.85697 724
22.88323 718
22.90949 724
22.93575 729
22.96201 740
22.98827 745
23.01454 692
23.0408  729
23.06706 692
23.09332 729
23.11958 686
23.14584 713
23.17210 718
23.19836 697
23.22462 692
23.25088 729
23.27714 729
23.30340 671
23.32966 724
23.35592 681
23.38218 718
23.40844 702
23.43470 724
23.46097 734
23.48723 751
23.51349 713
23.53975 713
23.56601 686
23.59227 702
23.61853 692
23.64479 666
23.67105 666
23.69731 697
23.72357 655
23.74983 708
23.77609 697
23.80235 655
23.82861 686
23.85487 718
23.88113 686
23.90739 756
23.93365 692
23.95991 702
23.98618 740
24.01244 681
24.03870 702
24.06496 718
24.09122 702
24.11748 655
24.14374 655
24.17000 697
24.19626 676
24.22252 655
24.24878 610
24.27504 702
24.30130 692
24.32756 660
24.35382 692
24.38008 666
24.40634 655
24.43261 660
24.45887 640
24.48513 655
24.51139 625
24.53765 620
24.56391 686
24.59017 640
24.61643 676
24.64269 605
24.66895 660
24.69521 630
24.72147 702
24.74773 635
24.77399 635
24.80025 640
24.82651 655
24.85277 666
24.87904 630
24.9053  625
24.93156 625
24.95782 625
24.98408 655
25.01034 671
25.03660 671
25.06286 681
25.08912 645
25.11538 676
25.14164 640
25.16790 655
25.19416 605
25.22042 625
25.24668 635
25.27294 666
25.29921 630
25.32547 681
25.35173 671
25.37799 655
25.40425 620
25.43051 571
25.45677 650
25.48303 615
25.50929 615
25.53555 581
25.56181 620
25.58807 620
25.61433 625
25.64059 595
25.66685 590
25.69311 615
25.71937 620
25.74563 605
25.77189 605
25.79815 600
25.82441 576
25.85068 640
25.87694 557
25.90320 610
25.92946 630
25.95572 581
25.98198 586
26.00824 576
26.03450 595
26.06076 595
26.08702 576
26.11328 625
26.13954 586
26.16580 543
26.19206 571
26.21832 586
26.24458 543
26.27084 562
26.29711 605
26.32337 571
26.34963 557
26.37589 605
26.40215 562
26.42841 552
26.45467 605
26.48093 506
26.50719 562
26.53345 562
26.55971 595
26.58597 571
26.61223 557
26.63849 571
26.66475 605
26.69101 529
26.71727 534
26.74354 552
26.7698  543
26.79606 548
26.82232 571
26.84858 534
26.87484 562
26.90110 515
26.92736 502
26.95362 520
26.97988 538
27.00614 529
27.03240 566
27.05866 552
27.08492 515
27.11118 493
27.13744 562
27.16371 552
27.18997 534
27.21623 524
27.24249 524
27.26875 534
27.29501 571
27.32127 502
27.34753 467
27.37379 562
27.40005 520
27.42631 543
27.45257 484
27.47883 515
27.50509 497
27.53135 524
27.55761 475
27.58387 488
27.61013 484
27.63639 520
27.66265 538
27.68891 506
27.71518 497
27.74144 520
27.76770 529
27.79396 520
27.82022 475
27.84648 462
27.87274 538
27.89900 524
27.92526 506
27.95152 441
27.97778 467
28.00404 441
28.03030 493
28.05656 467
28.08282 462
28.10908 538
28.13534 511
28.16161 467
28.18787 467
28.21413 502
28.24039 484
28.26665 454
28.29291 471
28.31917 502
28.34543 471
28.37169 441
28.39795 506
28.42421 454
28.45047 408
28.47673 493
28.50299 493
28.52925 502
28.55551 475
28.58177 437
28.60804 441
28.6343  467
28.66056 420
28.68682 441
28.71308 454
28.73934 471
28.76560 454
28.79186 475
28.81812 404
28.84438 467
28.87064 511
28.89690 458
28.92316 416
28.94942 428
28.97568 412
29.00194 433
29.02821 428
29.05447 400
29.08073 420
29.10699 471
29.13325 449
29.15951 475
29.18577 467
29.21203 462
29.23829 416
29.26455 441
29.29081 467
29.31707 412
29.34333 449
29.36959 437
29.39585 408
29.42211 428
29.44837 454
29.47463 424
29.50089 392
29.52715 408
29.55341 433
29.57968 369
29.60594 458
29.63220 420
29.65846 416
29.68472 433
29.71098 412
29.73724 428
29.76350 396
29.78976 384
29.81602 392
29.84228 424
29.86854 408
29.89480 384
29.92106 372
29.94732 416
29.97358 437
29.99984 416
30.02611 396
30.05237 400
30.07863 400
30.10489 388
30.13115 384
30.15741 400
30.18367 416
30.20993 437
30.23619 441
30.26245 404
30.28871 412
30.31497 412
30.34123 346
30.36749 350
30.39375 357
30.42001 365
30.44628 376
30.47254 396
30.4988  388
30.52506 342
30.55132 388
30.57758 369
30.60384 384
30.63010 392
30.65636 376
30.68262 380
30.70888 396
30.73514 369
30.76140 376
30.78766 372
30.81392 361
30.84018 361
30.86644 369
30.89271 365
30.91897 350
30.94523 350
30.97149 388
30.99775 365
31.02401 372
31.05027 392
31.07653 376
31.10279 353
31.12905 392
31.15531 365
31.18157 350
31.20783 388
31.23409 392
31.26035 339
31.28661 361
31.31287 420
31.33913 350
31.36539 384
31.39165 372
31.41791 384
31.44418 388
31.47044 353
31.49670 388
31.52296 339
31.54922 357
31.57548 372
31.60174 357
31.62800 353
31.65426 365
31.68052 365
31.70678 369
31.73304 400
31.75930 331
31.78556 380
31.81182 350
31.83808 350
31.86434 361
31.89061 396
31.91687 365
31.94313 384
31.96939 346
31.99565 369
32.02191 400
32.04817 369
32.07443 357
32.10069 328
32.12695 361
32.15321 380
32.17947 339
32.20573 320
32.23199 342
32.25825 328
32.28451 350
32.31078 320
32.33704 353
32.3633  365
32.38956 339
32.41582 328
32.44208 369
32.46834 369
32.49460 369
32.52086 339
32.54712 372
32.57338 342
32.59964 392
32.62590 306
32.65216 376
32.67842 335
32.70468 357
32.73094 346
32.75721 339
32.78347 328
32.80973 292
32.83599 342
32.86225 350
32.88851 339
32.91477 324
32.94103 342
32.96729 331
32.99355 353
33.01981 320
33.04607 339
33.07233 331
33.09859 328
33.12485 331
33.15111 313
33.17738 331
33.20364 350
33.2299  342
33.25616 296
33.28242 328
33.30868 372
33.33494 357
33.36120 310
33.38746 292
33.41372 306
33.43998 310
33.46624 306
33.49250 310
33.51876 328
33.54502 256
33.57128 313
33.59754 303
33.62380 299
33.65006 339
33.67632 292
33.70259 306
33.72885 276
33.75511 289
33.78137 296
33.80763 306
33.83389 289
33.86015 286
33.88641 306
33.91267 313
33.93893 289
33.96519 299
33.99145 299
34.01771 335
34.04397 306
34.07023 339
34.09649 289
34.12275 303
34.14901 292
34.17527 292
34.20153 310
34.22780 296
34.25406 276
34.28032 331
34.30658 331
34.33284 299
34.35910 306
34.38536 296
34.41162 324
34.43788 296
34.46414 317
34.49040 292
34.51666 289
34.54292 299
34.56918 313
34.59544 313
34.62170 299
34.64796 303
34.67422 282
34.70048 276
34.72674 313
34.75301 286
34.77927 286
34.80553 262
34.83179 306
34.85805 299
34.88431 289
34.91057 262
34.93683 279
34.96309 296
34.98935 282
35.01561 282
35.04187 269
35.06813 272
35.09439 303
35.12065 279
35.14691 299
35.17318 282
35.19944 313
35.2257  272
35.25196 272
35.27822 256
35.30448 306
35.33074 292
35.35700 269
35.38326 259
35.40952 279
35.43578 259
35.46204 286
35.48830 313
35.51456 313
35.54082 282
35.56708 279
35.59334 286
35.61961 303
35.64587 256
35.67213 262
35.69839 279
35.72465 262
35.75091 266
35.77717 276
35.80343 276
35.82969 250
35.85595 276
35.88221 266
35.90847 266
35.93473 282
35.96099 296
35.98725 292
36.01351 243
36.03978 286
36.06604 262
36.0923  272
36.11856 262
36.14482 279
36.17108 292
36.19734 243
36.22360 266
36.24986 250
36.27612 243
36.30238 276
36.32864 259
36.35490 269
36.38116 259
36.40742 266
36.43368 222
36.45994 286
36.48621 279
36.51247 262
36.53873 276
36.56499 237
36.59125 276
36.61751 262
36.64377 276
36.67003 250
36.69629 272
36.72255 272
36.74881 286
36.77507 253
36.80133 272
36.82759 253
36.85385 272
36.88011 282
36.90638 240
36.93264 250
36.9589  266
36.98516 266
37.01142 246
37.03768 231
37.06394 262
37.09020 243
37.11646 279
37.14272 259
37.16898 259
37.19524 250
37.22150 253
37.24776 228
37.27402 216
37.30028 259
37.32654 272
37.35280 234
37.37906 243
37.40532 256
37.43159 253
37.45785 246
37.48411 222
37.51037 237
37.53663 228
37.56289 243
37.58915 266
37.61541 237
37.64167 237
37.66793 228
37.69419 266
37.72045 240
37.74671 243
37.77297 243
37.79923 262
37.82549 243
37.85175 240
37.87801 266
37.90427 266
37.93053 262
37.95680 240
37.98306 246
38.00932 207
38.03558 262
38.06184 243
38.08810 246
38.11436 231
38.14062 225
38.16688 237
38.19314 246
38.21940 240
38.24566 228
38.27192 207
38.29818 272
38.32444 237
38.35070 237
38.37696 228
38.40322 228
38.42948 222
38.45575 219
38.48201 213
38.50827 231
38.53453 225
38.56079 259
38.58705 266
38.61331 262
38.63957 237
38.66583 222
38.69209 216
38.71835 272
38.74461 240
38.77087 231
38.79713 219
38.82339 253
38.84965 231
38.87591 222
38.90218 243
38.92844 234
38.9547  243
38.98096 228
39.00722 256
39.03348 222
39.05974 219
39.08600 253
39.11226 246
39.13852 234
39.16478 259
39.19104 222
39.21730 250
39.24356 253
39.26982 228
39.29608 210
39.32235 225
39.34861 240
39.37487 243
39.40113 219
39.42739 240
39.45365 237
39.47991 237
39.50617 234
39.53243 216
39.55869 234
39.58495 225
39.61121 250
39.63747 237
39.66373 219
39.68999 240
39.71625 219
39.74251 219
39.76878 231
39.79504 234
39.82130 225
39.84756 219
39.87382 237
39.90008 210
39.92634 243
39.95260 207
39.97886 222
40.00512 243
40.03138 250
40.05764 210
40.08390 231
40.11016 219
40.13642 222
40.16268 250
40.18895 231
40.21521 210
40.24147 207
40.26773 213
40.29399 231
40.32025 240
40.34651 182
40.37277 222
40.39903 216
40.42529 234
40.45155 216
40.47781 219
40.50407 207
40.53033 231
40.55659 234
40.58285 225
40.60911 207
40.63538 213
40.66164 219
40.68790 243
40.71416 228
40.74042 259
40.76668 210
40.79294 234
40.81920 234
40.84546 207
40.87172 243
40.89798 250
40.92424 234
40.95050 216
40.97676 225
41.00302 222
41.02928 210
41.05554 216
41.08180 231
41.10806 196
41.13432 243
41.16059 262
41.18685 210
41.21311 256
41.23937 196
41.26563 213
41.29189 213
41.31815 216
41.34441 216
41.37067 202
41.39693 196
41.42319 246
41.44945 225
41.47571 231
41.50197 246
41.52823 262
41.55449 210
41.58075 228
41.60701 210
41.63327 269
41.65953 228
41.68580 222
41.71206 243
41.73832 231
41.76458 243
41.79084 207
41.81710 210
41.84336 216
41.86962 250
41.89588 222
41.92214 240
41.94840 225
41.97466 199
42.00092 199
42.02718 207
42.05344 237
42.07970 225
42.10596 253
42.13222 196
42.15848 250
42.18475 228
42.21101 234
42.23727 207
42.26353 207
42.28979 237
42.31605 225
42.34231 234
42.36857 276
42.39483 222
42.42109 216
42.44735 222
42.47361 207
42.49987 219
42.52613 228
42.55239 231
42.57865 210
42.60491 210
42.63118 196
42.65744 231
42.68370 228
42.70996 222
42.73622 243
42.76248 207
42.78874 243
42.81500 193
42.84126 219
42.86752 213
42.89378 243
42.92004 174
42.94630 202
42.97256 196
42.99882 210
43.02508 190
43.05135 207
43.07761 219
43.10387 216
43.13013 216
43.15639 202
43.18265 231
43.20891 199
43.23517 185
43.26143 199
43.28769 219
43.31395 199
43.34021 246
43.36647 202
43.39273 222
43.41899 231
43.44525 231
43.47151 228
43.49778 222
43.52404 234
43.55030 207
43.57656 228
43.60282 219
43.62908 196
43.65534 164
43.68160 188
43.70786 216
43.73412 225
43.76038 262
43.78664 213
43.81290 222
43.83916 228
43.86542 213
43.89168 216
43.91795 213
43.94421 219
43.97047 213
43.99673 216
44.02299 177
44.04925 256
44.07551 202
44.10177 240
44.12803 169
44.15429 228
44.18055 216
44.20681 213
44.23307 250
44.25933 207
44.28559 234
44.31185 193
44.33812 237
44.36438 199
44.39064 199
44.41690 243
44.44316 210
44.46942 234
44.49568 225
44.52194 204
44.54820 228
44.57446 216
44.60072 210
44.62698 207
44.65324 202
44.67950 190
44.70576 216
44.73202 207
44.75828 216
44.78454 216
44.81080 202
44.83706 213
44.86332 222
44.88959 219
44.91585 210
44.94211 210
44.96837 182
44.99463 234
45.02089 231
45.04715 210
45.07341 204
45.09967 210
45.12593 231
45.15219 207
45.17845 196
45.20471 213
45.23097 213
45.25723 228
45.28349 216
45.30975 237
45.33601 177
45.36227 216
45.38853 228
45.41480 216
45.44106 196
45.46732 234
45.49358 207
45.51984 210
45.54610 190
45.57236 219
45.59862 210
45.62488 207
45.65114 196
45.67740 213
45.70366 202
45.72992 188
45.75618 210
45.78244 188
45.80870 237
45.83496 188
45.86122 207
45.88748 177
45.91375 237
45.94001 210
45.96627 222
45.99253 202
46.01879 213
46.04505 177
46.07131 193
46.09757 219
46.12383 185
46.15009 210
46.17635 213
46.20261 202
46.22887 193
46.25513 193
46.28139 193
46.30765 199
46.33392 202
46.36018 222
46.38644 213
46.41270 202
46.43896 204
46.46522 188
46.49148 182
46.51774 204
46.54400 199
46.57026 213
46.59652 228
46.62278 180
46.64904 234
46.67530 210
46.70156 196
46.72782 174
46.75408 204
46.78035 199
46.80661 199
46.83287 228
46.85913 199
46.88539 231
46.91165 174
46.93791 177
46.96417 188
46.99043 196
47.01669 231
47.04295 177
47.06921 196
47.09547 204
47.12173 188
47.14799 174
47.17425 207
47.20052 210
47.22678 188
47.25304 204
47.27930 196
47.30556 193
47.33182 199
47.35808 202
47.38434 193
47.41060 199
47.43686 190
47.46312 219
47.48938 185
47.51564 199
47.54190 199
47.56816 199
47.59442 188
47.62068 216
47.64695 172
47.67321 219
47.69947 210
47.72573 207
47.75199 196
47.77825 196
47.80451 185
47.83077 216
47.85703 207
47.88329 174
47.90955 180
47.93581 193
47.96207 202
47.98833 199
48.01459 177
48.04085 210
48.06712 182
48.09338 196
48.11964 196
48.14590 188
48.17216 180
48.19842 188
48.22468 188
48.25094 169
48.27720 193
48.30346 199
48.32972 202
48.35598 180
48.38224 207
48.40850 166
48.43476 193
48.46102 216
48.48728 190
48.51354 199
48.53980 210
48.56606 177
48.59232 193
48.61859 202
48.64485 139
48.67111 190
48.69737 169
48.72363 199
48.74989 204
48.77615 193
48.80241 193
48.82867 177
48.85493 188
48.88119 202
48.90745 193
48.93371 177
48.95997 174
48.98623 199
49.01249 182
49.03875 174
49.06501 174
49.09127 193
49.11753 177
49.14380 172
49.17006 199
49.19632 210
49.22258 207
49.24884 172
49.27510 190
49.30136 188
49.32762 161
49.35388 182
49.38014 213
49.40640 210
49.43266 169
49.45892 196
49.48518 169
49.51144 193
49.53770 196
49.56396 182
49.59022 182
49.61648 190
49.64275 199
49.66901 172
49.69527 166
49.72153 172
49.74779 182
49.77405 193
49.80031 182
49.82657 185
49.85283 151
49.87909 207
49.90535 166
49.93161 177
49.95787 185
49.98413 193
50.01039 188
50.03665 196
50.06292 193
50.08918 188
50.11544 213
50.14170 174
50.16796 185
50.19422 202
50.22048 180
50.24674 216
50.27300 202
50.29926 177
50.32552 174
50.35178 169
50.37804 185
50.40430 164
50.43056 193
50.45682 159
50.48308 182
50.50935 193
50.53561 177
50.56187 172
50.58813 174
50.61439 210
50.64065 196
50.66691 164
50.69317 190
50.71943 177
50.74569 137
50.77195 164
50.79821 182
50.82447 174
50.85073 169
50.87699 177
50.90325 169
50.92952 156
50.95578 177
50.98204 182
51.00830 188
51.03456 156
51.06082 161
51.08708 172
51.11334 216
51.13960 164
51.16586 132
51.19212 161
51.21838 172
51.24464 174
51.27090 159
51.29716 213
51.32342 174
51.34968 196
51.37595 199
51.40221 137
51.42847 193
51.45473 196
51.48099 188
51.50725 193
51.53351 149
51.55977 137
51.58603 172
51.61229 180
51.63855 177
51.66481 180
51.69107 144
51.71733 180
51.74359 204
51.76985 182
51.79612 202
51.82238 159
51.84864 185
51.87490 172
51.90116 196
51.92742 169
51.95368 188
51.97994 164
52.00620 169
52.03246 177
52.05872 166
52.08498 174
52.11124 164
52.13750 156
52.16376 159
52.19002 185
52.21628 159
52.24254 188
52.26880 182
52.29506 172
52.32132 177
52.34759 161
52.37385 188
52.40011 180
52.42637 174
52.45263 188
52.47889 166
52.50515 177
52.53141 188
52.55767 161
52.58393 151
52.61019 164
52.63645 185
52.66271 174
52.68897 161
52.71523 172
52.74149 172
52.76775 177
52.79401 166
52.82027 185
52.84653 177
52.87280 169
52.89906 174
52.92532 180
52.95158 174
52.97784 174
53.00410 207
53.03036 172
53.05662 154
53.08288 180
53.10914 161
53.13540 166
53.16166 166
53.18792 196
53.21418 174
53.24044 182
53.26670 146
53.29296 174
53.31922 166
53.34549 164
53.37175 169
53.39801 164
53.42427 188
53.45053 154
53.47679 144
53.50305 151
53.52931 164
53.55557 159
53.58183 180
53.60809 164
53.63435 161
53.66061 149
53.68687 154
53.71313 156
53.73939 164
53.76565 146
53.79192 196
53.81818 154
53.84444 182
53.87070 182
53.89696 159
53.92322 159
53.94948 151
53.97574 177
54.00200 164
54.02826 172
54.05452 166
54.08078 164
54.10704 156
54.13330 154
54.15956 177
54.18582 159
54.21209 146
54.23835 139
54.26461 144
54.29087 172
54.31713 177
54.34339 154
54.36965 144
54.39591 144
54.42217 169
54.44843 156
54.47469 137
54.50095 159
54.52721 174
54.55347 166
54.57973 177
54.60599 169
54.63225 174
54.65852 139
54.68478 151
54.71104 156
54.73730 177
54.76356 159
54.78982 154
54.81608 199
54.84234 149
54.86860 164
54.89486 185
54.92112 159
54.94738 172
54.97364 151
54.99990 172
55.02616 188
55.05242 149
55.07869 172
55.10495 128
55.13121 164
55.15747 149
55.18373 164
55.20999 154
55.23625 174
55.26251 188
55.28877 156
55.31503 130
55.34129 172
55.36755 166
55.39381 151
55.42007 137
55.44633 144
55.47259 144
55.49885 137
55.52512 180
55.55138 182
55.57764 142
55.60390 156
55.63016 144
55.65642 137
55.68268 149
55.70894 177
55.73520 151
55.76146 159
55.78772 144
55.81398 149
55.84024 159
55.86650 156
55.89276 146
55.91902 154
55.94528 174
55.97154 154
55.99780 182
56.02406 154
56.05033 144
56.07659 161
56.10285 144
56.12911 185
56.15537 159
56.18163 177
56.20789 172
56.23415 166
56.26041 177
56.28667 172
56.31293 182
56.33919 159
56.36545 164
56.39171 151
56.41797 169
56.44423 164
56.47049 156
56.49675 177
56.52301 149
56.54927 169
56.57553 135
56.60180 164
56.62806 137
56.65432 149
56.68058 164
56.70684 169
56.73310 159
56.75936 172
56.78562 172
56.81188 156
56.83814 174
56.86440 142
56.89066 146
56.91692 172
56.94318 169
56.96944 154
56.99570 151
57.02196 130
57.04822 174
57.07449 154
57.10075 154
57.12701 164
57.15327 166
57.17953 146
57.20579 174
57.23205 156
57.25831 142
57.28457 156
57.31083 130
57.33709 161
57.36335 128
57.38961 151
57.41587 144
57.44213 199
57.46839 174
57.49465 164
57.52092 135
57.54718 144
57.57344 159
57.59970 188
57.62596 169
57.65222 151
57.67848 156
57.70474 156
57.73100 149
57.75726 156
57.78352 161
57.80978 177
57.83604 159
57.86230 149
57.88856 161
57.91482 159
57.94109 164
57.96735 161
57.99361 166
58.01987 154
58.04613 169
58.07239 144
58.09865 137
58.12491 144
58.15117 174
58.17743 154
58.20369 169
58.22995 146
58.25621 135
58.28247 149
58.30873 166
58.33499 154
58.36125 137
58.38752 166
58.41378 151
58.44004 159
58.46630 156
58.49256 149
58.51882 154
58.54508 142
58.57134 149
58.59760 130
58.62386 164
58.65012 112
58.67638 154
58.70264 142
58.72890 159
58.75516 154
58.78142 151
58.80769 154
58.83395 137
58.86021 137
58.88647 161
58.91273 144
58.93899 149
58.96525 137
58.99151 154
59.01777 149
59.04403 151
59.07029 156
59.09655 154
59.12281 151
59.14907 164
59.17533 149
59.20159 151
59.22785 121
59.25412 156
59.28038 125
59.30664 154
59.33290 151
59.35916 151
59.38542 149
59.41168 177
59.43794 156
59.46420 154
59.49046 149
59.51672 137
59.54298 142
59.56924 161
59.59550 169
59.62176 161
59.64802 164
59.67428 188
59.70054 137
59.72680 139
59.75306 132
59.77933 154
59.80559 149
59.83185 180
59.85811 139
59.88437 161
59.91063 164
59.93689 142
59.96315 161
59.98941 137
60.01567 154
60.04193 149
60.06819 169
60.09445 166
60.12071 149
60.14697 139
60.17323 144
60.19949 121
60.22575 130
60.25201 172
60.27827 146
60.30453 177
60.33080 137
60.35706 156
60.38332 161
60.40958 149
60.43584 151
60.46210 154
60.48836 151
60.51462 159
60.54088 154
60.56714 161
60.59340 144
60.61966 144
60.64592 132
60.67218 151
60.69844 161
60.72470 169
60.75096 172
60.77722 156
60.80349 159
60.82975 149
60.85601 151
60.88227 169
60.90853 135
60.93479 174
60.96105 146
60.98731 151
61.01357 151
61.03983 151
61.06609 142
61.09235 121
61.11861 144
61.14487 154
61.17113 156
61.19739 159
61.22366 144
61.24992 123
61.27618 135
61.30244 154
61.32870 156
61.35496 174
61.38122 142
61.40748 146
61.43374 154
61.46000 154
61.48626 149
61.51252 164
61.53878 149
61.56504 137
61.59130 151
61.61756 130
61.64382 164
61.67009 142
61.69635 159
61.72261 130
61.74887 156
61.77513 142
61.80139 144
61.82765 137
61.85391 139
61.88017 159
61.90643 144
61.93269 146
61.95895 159
61.98521 154
62.01147 156
62.03773 146
62.06399 146
62.09026 144
62.11652 125
62.14278 166
62.16904 149
62.19530 149
62.22156 149
62.24782 137
62.27408 159
62.30034 151
62.32660 154
62.35286 144
62.37912 149
62.40538 159
62.43164 142
62.45790 142
62.48416 161
62.51042 139
62.53669 156
62.56295 123
62.58921 151
62.61547 130
62.64173 166
62.66799 154
62.69425 169
62.72051 154
62.74677 159
62.77303 169
62.79929 149
62.82555 161
62.85181 154
62.87807 169
62.90433 144
62.93059 164
62.95685 149
62.98312 137
63.00938 132
63.03564 146
63.06190 172
63.08816 154
63.11442 156
63.14068 135
63.16694 117
63.19320 161
63.21946 142
63.24572 144
63.27198 142
63.29824 169
63.32450 142
63.35076 146
63.37702 144
63.40328 149
63.42954 123
63.45580 146
63.48206 125
63.50833 154
63.53459 177
63.56085 128
63.58711 137
63.61337 146
63.63963 169
63.66589 135
63.69215 146
63.71841 164
63.74467 159
63.77093 154
63.79719 146
63.82345 128
63.84971 161
63.87597 156
63.90223 161
63.92849 144
63.95475 142
63.98101 137
64.00727 151
64.03353 164
64.05979 169
64.08606 159
64.11232 130
64.13858 149
64.16484 144
64.19110 159
64.21736 166
64.24362 149
64.26988 142
64.29614 159
64.32241 154
64.34867 135
64.37493 132
64.40119 159
64.42745 149
64.45371 154
64.47997 154
64.50623 156
64.53249 154
64.55875 151
64.58501 149
64.61127 132
64.63753 142
64.66379 135
64.69005 139
64.71631 169
64.74257 139
64.76883 159
64.79509 154
64.82135 154
64.84761 144
64.87387 144
64.90013 149
64.92639 149
64.95266 149
64.97892 132
65.00518 149
65.03144 128
65.05770 144
65.08396 154
65.11022 169
65.13648 154
65.16274 137
65.18900 119
65.21526 142
65.24152 151
65.26778 164
65.29404 125
65.32030 156
65.34656 159
65.37283 159
65.39909 130
65.42535 149
65.45161 142
65.47787 156
65.50413 164
65.53039 137
65.55665 149
65.58291 166
65.60917 159
65.63543 137
65.66169 132
65.68795 144
65.71421 130
65.74047 139
65.76673 159
65.79299 149
65.81926 144
65.84552 132
65.87178 132
65.89804 135
65.92430 130
65.95056 114
65.97682 132
66.00308 135
66.02934 142
66.05560 137
66.08186 137
66.10812 169
66.13438 174
66.16064 144
66.18690 137
66.21316 130
66.23942 137
66.26568 135
66.29194 161
66.31820 164
66.34446 135
66.37072 144
66.39698 151
66.42324 123
66.44951 139
66.47577 125
66.50203 130
66.52829 130
66.55455 144
66.58081 137
66.60707 132
66.63333 151
66.65959 137
66.68586 119
66.71212 135
66.73838 128
66.76464 146
66.79090 154
66.81716 139
66.84342 137
66.86968 128
66.89594 149
66.92220 144
66.94846 159
66.97472 151
67.00098 135
67.02724 121
67.05350 149
67.07976 149
67.10602 164
67.13228 154
67.15854 123
67.18480 130
67.21106 132
67.23732 142
67.26358 119
67.28984 130
67.31610 139
67.34236 159
67.36862 156
67.39489 137
67.42115 130
67.44741 146
67.47367 137
67.49993 139
67.52619 151
67.55246 135
67.57872 144
67.60498 128
67.63124 142
67.65750 119
67.68376 142
67.71002 137
67.73628 130
67.76254 139
67.78880 149
67.81506 123
67.84132 135
67.86758 164
67.89384 121
67.92010 144
67.94636 149
67.97262 132
67.99888 146
68.02514 149
68.05140 130
68.07766 154
68.10392 121
68.13018 146
68.15644 139
68.18270 123
68.20896 151
68.23522 130
68.26149 132
68.28775 130
68.31401 128
68.34027 172
68.36653 169
68.39279 130
68.41905 130
68.44531 135
68.47157 149
68.49783 135
68.52409 146
68.55035 144
68.57662 151
68.60288 130
68.62914 144
68.65540 130
68.68166 117
68.70792 135
68.73418 142
68.76044 144
68.78670 139
68.81296 139
68.83922 128
68.86548 149
68.89174 130
68.91800 130
68.94426 154
68.97052 125
68.99678 144
69.02304 151
69.04930 135
69.07556 125
69.10183 110
69.12809 135
69.15435 137
69.18061 135
69.20687 130
69.23313 151
69.25939 121
69.28565 110
69.31191 151
69.33817 146
69.36443 121
69.39069 149
69.41695 154
69.44321 119
69.46947 114
69.49573 121
69.52199 130
69.54825 151
69.57451 110
69.60077 125
69.62703 151
69.65330 139
69.67956 154
69.70582 139
69.73208 132
69.75834 146
69.78460 132
69.81086 149
69.83712 146
69.86338 154
69.88964 128
69.91590 151
69.94216 128
69.96843 108
69.99469 135
70.02095 149
70.04721 112
70.07347 125
70.09973 121
70.12599 151
70.15225 130
70.17851 125
70.20477 139
70.23103 135
70.25729 139
70.28355 125
70.30981 132
70.33607 123
70.36233 132
70.38859 112
70.41485 128
70.44111 130
70.46737 149
70.49363 135
70.51989 135
70.54615 139
70.57241 144
70.59867 139
70.62493 146
70.65119 149
70.67746 128
70.70372 128
70.72998 121
70.75624 128
70.78250 114
70.80876 110
70.83503 121
70.86129 128
70.88755 139
70.91381 142
70.94007 112
70.96633 159
70.99259 139
71.01885 137
71.04511 132
71.07137 123
71.09763 128
71.12389 137
71.15015 132
71.17641 130
71.20267 137
71.22893 139
71.25519 121
71.28145 149
71.30771 119
71.33397 128
71.36023 132
71.38649 137
71.41275 144
71.43901 135
71.46527 117
71.49153 121
71.51779 125
71.54406 132
71.57032 130
71.59658 121
71.62284 137
71.64910 137
71.67536 161
71.70162 132
71.72788 123
71.75414 130
71.78041 132
71.80667 121
71.83293 149
71.85919 125
71.88545 112
71.91171 114
71.93797 117
71.96423 137
71.99049 130
72.01675 121
72.04301 130
72.06927 132
72.09553 132
72.12179 137
72.14805 128
72.17431 137
72.20057 137
72.22683 123
72.25309 108
72.27935 132
72.30561 123
72.33187 135
72.35813 123
72.38439 119
72.41066 135
72.43692 123
72.46318 130
72.48944 121
72.51570 135
72.54196 112
72.56822 114
72.59448 123
72.62074 117
72.64700 132
72.67326 132
72.69952 121
72.72578 144
72.75204 130
72.77830 142
72.80456 108
72.83083 137
72.85709 139
72.88335 135
72.90961 117
72.93587 130
72.96213 135
72.98839 139
73.01465 137
73.04091 132
73.06717 128
73.09343 137
73.11969 144
73.14595 130
73.17221 130
73.19847 142
73.22473 144
73.25099 123
73.27726 119
73.30352 125
73.32978 114
73.35604 128
73.38230 112
73.40856 132
73.43482 112
73.46108 130
73.48734 132
73.51360 121
73.53986 146
73.56612 128
73.59238 121
73.61864 128
73.64490 144
73.67116 114
73.69742 142
73.72368 146
73.74994 132
73.77620 135
73.80246 121
73.82872 135
73.85498 128
73.88124 135
73.90751 119
73.93377 110
73.96003 114
73.98629 119
74.01255 110
74.03881 96
74.06507 119
74.09133 121
74.11759 104
74.14386 130
74.17012 154
74.19638 132
74.22264 137
74.24890 144
74.27516 112
74.30142 123
74.32768 125
74.35394 117
74.38020 130
74.40646 121
74.43272 128
74.45898 104
74.48524 132
74.51150 125
74.53776 135
74.56402 142
74.59028 137
74.61654 130
74.64280 125
74.66906 121
74.69532 104
74.72158 132
74.74784 119
74.77410 139
74.80036 128
74.82663 144
74.85289 119
74.87915 128
74.90541 137
74.93167 130
74.95793 108
74.9842  125
75.01046 137
75.03672 132
75.06298 137
75.08924 135
75.11550 119
75.14176 135
75.16802 110
75.19428 112
75.22054 121
75.24680 128
75.27306 130
75.29932 121
75.32558 128
75.35184 108
75.37810 114
75.40436 125
75.43062 123
75.45688 146
75.48314 114
75.50940 130
75.53566 110
75.56192 139
75.58818 121
75.61444 130
75.64070 121
75.66696 132
75.69323 119
75.71949 119
75.74575 112
75.77201 135
75.79827 149
75.82453 121
75.85079 123
75.87705 121
75.90331 125
75.92957 108
75.95583 128
75.98209 102
76.00835 104
76.03462 130
76.06088 112
76.08714 139
76.11340 119
76.13966 128
76.16592 110
76.19218 123
76.21844 135
76.24470 121
76.27096 112
76.29722 121
76.32348 121
76.34974 135
76.37600 117
76.40226 135
76.42852 125
76.45478 125
76.48104 128
76.50730 117
76.53356 154
76.55983 106
76.58609 114
76.61235 135
76.63861 121
76.66487 121
76.69113 121
76.71739 146
76.74365 130
76.76991 121
76.79617 128
76.82243 139
76.84869 110
76.87495 121
76.90121 130
76.92747 119
76.95373 114
76.97999 106
77.00625 117
77.03251 114
77.05877 112
77.08504 110
77.11130 125
77.13756 112
77.16382 123
77.19008 132
77.21634 117
77.24260 130
77.26886 146
77.29512 123
77.32138 119
77.34764 117
77.37390 121
77.40016 114
77.42643 112
77.45269 110
77.47895 114
77.50521 123
77.53147 104
77.55773 114
77.58399 121
77.61025 139
77.63651 119
77.66277 125
77.68903 149
77.71529 130
77.74155 132
77.76781 112
77.79407 139
77.82033 119
77.84659 112
77.87285 130
77.89911 112
77.92537 125
77.95163 123
77.97789 137
78.00415 114
78.03041 108
78.05667 128
78.08293 125
78.1092  110
78.13546 132
78.16172 125
78.18798 102
78.21424 128
78.24050 137
78.26676 128
78.29303 100
78.31929 130
78.34555 132
78.37181 104
78.39807 121
78.42433 125
78.45059 106
78.47685 114
78.50311 117
78.52937 119
78.55563 114
78.58189 94
78.60815 128
78.63441 135
78.66067 117
78.68693 132
78.71319 130
78.73945 137
78.76571 128
78.79197 123
78.81823 125
78.84449 121
78.87075 106
78.89701 128
78.92327 119
78.94953 110
78.9758  114
79.00206 86
79.02832 102
79.05458 119
79.08084 128
79.10710 132
79.13336 100
79.15962 112
79.18588 132
79.21214 130
79.23841 108
79.26467 130
79.29093 90
79.31719 117
79.34345 130
79.36971 106
79.39597 117
79.42223 117
79.44849 130
79.47475 125
79.50101 112
79.52727 128
79.55353 110
79.57979 114
79.60605 119
79.63231 114
79.65857 100
79.68483 123
79.71109 121
79.73735 130
79.76361 100
79.78987 102
79.81613 125
79.8424  128
79.86866 106
79.89492 114
79.92118 102
79.94744 104
79.97370 121
