# Supplementary material for: Effect of mesoporous bioactive glass on odontogenic differentiation of human dental pulp stem cells
Source: PeerJ. 2021 Nov 23;9:e12421. doi: 10.7717/peerj.12421 (PMC8621711; doi:10.7717/peerj.12421)
Supplement: Supplemental Information 1 [file peerj-09-12421-s001.zip › Raw data/Figure 1/Figure1 C.xlsx]

## Sheet: 工作表1
	1h	3h	6h	12h	24h
45S5（1mg/mL）	8.3	8.5	8.6	8.7	8.6
60S（1mg/mL）	7.9	8	8.1	8.3	8.2
45S5（0.1mg/mL）	7.4	7.6	7.7	7.7	7.8
60S（0.1mg/mL）	7.3	7.5	7.6	7.7	7.7
