# Supplementary material for: Effect of mesoporous bioactive glass on odontogenic differentiation of human dental pulp stem cells
Source: PeerJ. 2021 Nov 23;9:e12421. doi: 10.7717/peerj.12421 (PMC8621711; doi:10.7717/peerj.12421)
Supplement: Supplemental Information 1 [file peerj-09-12421-s001.zip › Raw data/Figure 2/Figure2 B.xlsx]

## Sheet: Sheet4
	ALP	DMP-1
Control	1.0026	1.0025
MBG	1.8971	4.7344
	0.08724	0.08572
	0.28411	0.57822
				DMP1					DMP2					DMP3
CTR	14.7789			30.9213	CTR	47.0637			63.2062	CTR	79.3486			95.491	CTR
CTR	14.852			31.054	CTR	47.256			63.458	CTR	79.66			95.862	CTR
CTR	14.83			31.2141		16.3841			34.1324				26.0988	11.2688
60S0.1	17.0118			31.0699					35.9326				27.1847	10.1729
60S0.1	16.9382			30.7526					35.8803				27.4039	10.4656
60S0.1	17.0461			31.1935					35.1425				27.6282	10.5821
