# Supplementary material for: Effect of mesoporous bioactive glass on odontogenic differentiation of human dental pulp stem cells
Source: PeerJ. 2021 Nov 23;9:e12421. doi: 10.7717/peerj.12421 (PMC8621711; doi:10.7717/peerj.12421)
Supplement: Supplemental Information 1 [file peerj-09-12421-s001.zip › Raw data/Figure 2/Figure2 A.xlsx]

## Sheet: Sheet5
	1	3	5	7
Control	0.518333	0.769	0.911333	0.996
MBG	0.466333	0.765333	0.911667	0.979333
BLANK	time	group					group		0.045			time	group		0.041			group		0.042
0.04	1	CTR	0.535	0.558333	0.0291433		CTR	0.786	0.809	0.0202237		5	CTR	0.986	0.951333	0.0302875	7	CTR	0.958	1.036	0.127385
0.04		CTR	0.549				CTR	0.817					CTR	0.938				CTR	1.183
0.04		CTR	0.591				CTR	0.824					CTR	0.93				CTR	0.967
		BG	0.502	0.506333	0.0676042		BG	0.888	0.805333	0.0845596			BG	0.973	0.951667	0.0210079		BG	1.055	1.01933	0.0871569
		BG	0.441				BG	0.719					BG	0.951				BG	1.083
		BG	0.576				BG	0.809					BG	0.931				BG	0.92
